# Supplementary material for: Small‐molecule inhibition of aging‐associated chromosomal instability delays cellular senescence
Source: EMBO Rep. 2020 Mar 5;21(5):e49248. doi: 10.15252/embr.201949248 (PMC7202060; doi:10.15252/embr.201949248)
Supplement: Supplementary file 3 — Dataset EV1 [file EMBR-21-e49248-s003.xlsx]

## Sheet: Description
	Dataset EV1 (related to Figures 3E-H and Appendix Figure S3)
	Genes with significantly different expression in elderly vs young fibroblasts

## Sheet: dif expression N vs 87y
Ensembl_gene_ID	gene_symbol	Fold Change	P-val	FDR P-val	HDFN_PLVX_1	HDFN_PLVX_2	HDF87y_PLVX_1	HDF87y_PLVX_2	HDFN_MCAK_1	HDFN_MCAK_2	HDFN_KIF2B_1	HDFN_KIF2B_2	HDF87y_MCAK_1	HDF87y_MCAK_2	HDF87y_KIF2B_1	HDF87y_KIF2B_2
ENSG00000175899	A2M	-2.49	0.001	0.0117	5.989	5.223	1.257	2.096	7.653	7.271	6.809	8.176	6.109	7.622	6.752	4.654
ENSG00000115977	AAK1	-1.68	0.0246	0.1176	5.989	8.487	3.492	4.257	7.064	6.314	6.114	9.709	3.268	3.236	3.591	4.920
ENSG00000205002	AARD	-2.05	0.0091	0.0591	4.491	4.635	2.095	1.375	6.329	6.888	6.809	8.833	3.836	2.229	2.873	1.662
ENSG00000165029	ABCA1	-5.66	1.02e-07	2.95e-05	74.585	69.530	11.455	12.379	75.796	70.410	88.796	86.360	19.605	23.153	22.840	23.339
ENSG00000167972	ABCA3	-3.29	4.69e-05	0.0015	24.227	24.352	6.146	7.270	23.842	19.707	32.239	24.455	7.814	6.399	8.188	8.578
ENSG00000154262	ABCA6	2.71	0.0011	0.0132	0.000	0.196	1.676	2.292	0.000	0.383	0.278	0.657	4.120	4.458	3.160	4.721
ENSG00000154258	ABCA9	3.29	0.0004	0.0063	0.000	0.065	2.794	2.030	0.589	0.191	0.278	0.146	4.688	2.948	2.011	2.793
ENSG00000108846	ABCC3	-2.57	0.0004	0.0068	3.947	4.244	1.118	0.851	5.446	4.305	4.169	5.329	1.279	1.726	1.724	2.660
ENSG00000125257	ABCC4	-2.76	4.37e-05	0.0014	10.888	10.119	2.654	3.733	10.155	11.480	10.422	9.855	5.399	6.328	4.309	4.787
ENSG00000154175	ABI3BP	2.44	6.98e-06	0.0004	28.854	35.581	80.183	79.121	32.232	31.665	32.656	34.310	106.976	106.417	86.621	90.496
ENSG00000099204	ABLIM1	-6.56	1.31e-06	0.0001	39.334	43.481	6.286	4.716	45.036	46.589	42.105	44.530	5.541	4.314	6.177	6.184
ENSG00000166016	ABTB2	3	1.61e-05	0.0007	8.438	8.487	28.637	26.134	8.978	8.993	9.310	7.373	14.775	11.936	13.216	12.567
ENSG00000157766	ACAN	-3.68	0.0001	0.0026	22.457	16.583	5.029	4.061	19.574	17.890	17.231	13.943	12.076	8.772	7.901	7.115
ENSG00000072818	ACAP1	-2.2	0.004	0.0327	9.391	8.161	3.911	3.013	9.566	6.505	10.005	9.417	6.251	3.739	6.177	5.585
ENSG00000181513	ACBD4	-1.67	0.0097	0.0615	29.399	28.530	18.579	15.523	30.318	25.734	39.465	29.857	21.736	17.329	23.846	18.884
ENSG00000162390	ACOT11	1.69	0.0103	0.0644	5.989	6.920	12.014	11.135	7.653	7.079	8.338	6.643	9.234	5.824	7.901	6.915
ENSG00000168306	ACOX2	1.86	0.0002	0.0037	20.688	22.459	37.717	44.604	24.284	24.108	24.318	22.922	33.670	40.482	38.785	37.701
ENSG00000102575	ACP5	-2.08	0.0058	0.0423	5.308	3.460	1.816	1.310	4.415	3.444	3.474	3.431	2.131	2.445	4.166	2.460
ENSG00000162836	ACP6	-2.07	0.0031	0.0268	8.983	9.989	5.169	3.144	7.653	9.567	12.090	10.001	6.535	5.177	6.033	6.383
ENSG00000155893	ACPL2	3.08	0.0006	0.0083	35.795	34.275	123.208	98.378	52.689	33.579	50.721	43.946	104.419	87.507	97.682	77.264
ENSG00000154930	ACSS1	-4.41	4.63e-06	0.0003	8.575	8.030	0.978	1.244	9.566	7.749	8.616	7.884	5.256	5.752	5.315	6.782
ENSG00000159251	ACTC1	32.42	1.86e-08	1.23e-05	0.681	0.718	54.340	53.839	0.147	0.478	0.417	0.511	11.365	13.230	16.520	17.953
ENSG00000236085	ACTG1P4	1.96	0.0051	0.0387	0.000	0.131	1.257	0.917	0.294	0.287	0.139	0.803	0.426	0.719	0.862	0.731
ENSG00000163017	ACTG2	-9.8	1.11e-06	0.0001	12.113	9.597	0.279	0.131	13.835	11.002	9.032	8.541	0.142	0.000	0.287	0.066
ENSG00000184378	ACTRT3	1.88	0.0316	0.1397	4.219	4.701	7.962	10.676	5.740	5.549	3.335	5.840	4.688	7.694	4.740	7.381
ENSG00000123612	ACVR1C	2.32	0.0051	0.0386	0.544	0.718	2.095	3.602	0.294	0.383	0.973	0.438	3.410	1.869	1.580	1.529
ENSG00000139567	ACVRL1	1.79	0.0119	0.0713	14.971	13.253	26.821	25.151	16.925	10.141	17.787	13.359	40.205	38.397	32.465	30.786
ENSG00000073670	ADAM11	-2.3	0.0087	0.0572	6.261	4.505	1.118	2.554	6.329	4.975	7.921	6.205	2.131	1.222	2.155	2.660
ENSG00000135074	ADAM19	-3.69	0.0001	0.0027	164.414	139.060	42.327	38.316	152.327	121.400	162.723	114.319	55.264	48.895	54.012	44.484
ENSG00000114948	ADAM23	4.13	7.95e-05	0.0021	3.811	5.484	20.116	24.169	3.385	4.401	4.447	4.964	19.463	21.355	17.813	24.403
ENSG00000149451	ADAM33	-7.21	1.55e-06	0.0002	81.118	88.528	9.080	13.034	81.094	86.769	117.700	121.254	31.255	34.945	41.658	40.361
ENSG00000154734	ADAMTS1	-1.77	2.84e-06	0.0002	561.567	579.221	324.504	320.416	528.214	575.623	518.464	551.374	377.897	391.012	414.430	422.228
ENSG00000151388	ADAMTS12	-2.31	0.0003	0.0054	56.211	63.850	24.446	26.265	54.455	73.759	50.999	60.591	36.653	40.913	28.443	29.922
ENSG00000166106	ADAMTS15	-13.36	5.42e-06	0.0003	19.735	22.263	0.279	1.113	28.258	24.204	30.016	26.864	0.994	0.575	0.287	0.332
ENSG00000087116	ADAMTS2	2.55	0.0005	0.0078	83.432	74.883	227.419	181.953	73.294	62.374	97.690	77.089	193.779	156.031	246.503	199.012
ENSG00000158859	ADAMTS4	1.85	0.0053	0.0394	3.539	5.745	10.058	8.449	5.593	5.070	7.087	6.132	5.825	4.602	7.182	7.780
ENSG00000154736	ADAMTS5	2.39	2.16e-05	0.0009	79.621	85.786	194.870	202.913	67.554	76.724	68.508	80.374	212.390	218.012	164.335	186.844
ENSG00000136378	ADAMTS7	-1.79	0.0014	0.0151	166.592	152.509	95.270	82.134	153.063	128.575	158.694	129.357	96.037	88.873	102.135	87.371
ENSG00000178031	ADAMTSL1	5.54	9.05e-06	0.0005	33.346	33.688	172.659	209.659	30.907	34.918	25.708	36.427	253.305	285.961	240.182	258.058
ENSG00000105963	ADAP1	1.8	0.0041	0.033	2.586	1.697	4.330	4.847	1.619	2.009	1.112	1.679	2.415	2.085	4.022	3.258
ENSG00000123815	ADCK4	-2.38	0.0062	0.0445	37.156	26.441	13.690	11.593	36.794	25.447	37.797	28.908	26.566	21.212	28.874	19.083
ENSG00000138031	ADCY3	-1.9	6.55e-05	0.0018	57.436	56.734	28.218	30.850	56.221	56.252	54.056	65.190	37.648	33.939	35.482	36.105
ENSG00000121281	ADCY7	1.94	6.59e-05	0.0018	36.204	35.385	75.713	65.170	40.915	37.023	42.661	37.887	68.618	65.864	70.532	64.431
ENSG00000162104	ADCY9	1.8	0.0001	0.0027	57.028	55.689	95.270	109.578	61.372	55.104	59.197	60.883	82.257	91.749	91.792	101.268
ENSG00000075340	ADD2	14.27	3.95e-07	6.68e-05	0.272	0.065	17.601	13.820	0.147	0.191	0.000	0.219	22.304	26.461	23.271	24.735
ENSG00000170425	ADORA2B	-2.5	0.0003	0.0058	12.249	11.556	4.051	4.257	9.566	8.132	6.253	8.249	6.393	4.386	5.459	4.987
ENSG00000153531	ADPRHL1	1.74	0.0386	0.1607	1.769	2.154	5.308	3.209	2.502	2.105	2.501	1.022	3.978	3.451	3.448	4.189
ENSG00000171873	ADRA1D	2.59	0.0009	0.0115	1.905	1.763	8.102	4.912	1.619	1.052	0.695	1.095	6.677	6.903	7.039	6.583
ENSG00000184160	ADRA2C	2.49	4.45e-05	0.0014	0.272	0.065	2.095	1.703	0.294	0.383	0.278	0.146	0.426	0.503	1.006	0.731
ENSG00000169252	ADRB2	2.03	0.0032	0.0276	1.089	1.959	3.632	4.519	1.619	2.296	1.251	1.533	2.273	2.948	3.160	2.660
ENSG00000100077	ADRBK2	-2.22	0.0063	0.0449	3.403	2.611	1.118	0.524	3.385	2.870	2.223	3.139	0.426	1.294	0.575	0.532
ENSG00000106624	AEBP1	-3.47	2.09e-05	0.0008	123.311	107.200	33.386	31.570	111.706	103.893	162.168	131.985	55.264	44.436	59.758	52.729
ENSG00000196526	AFAP1	-2.32	0.0007	0.0093	88.468	89.246	36.180	39.495	69.761	90.978	66.284	91.251	45.319	53.640	49.846	51.997
ENSG00000157510	AFAP1L1	-1.62	0.0163	0.0883	11.161	6.986	4.750	5.436	8.536	9.088	5.697	7.592	6.109	6.328	6.608	6.516
ENSG00000155966	AFF2	6.55	2.12e-05	0.0008	0.000	0.131	5.169	6.877	0.000	0.096	0.417	0.292	4.120	6.184	4.597	6.583
ENSG00000172650	AGAP5	1.8	0.0181	0.0947	2.042	1.893	3.911	4.781	1.766	3.922	1.945	2.190	4.120	3.451	4.453	4.987
ENSG00000155189	AGPAT5	-2.36	0.0008	0.0099	14.155	18.737	5.169	7.729	11.774	13.298	13.896	15.768	6.819	7.406	9.050	8.777
ENSG00000188157	AGRN	-2.66	0.0004	0.0063	348.972	300.056	133.406	109.840	309.511	238.304	359.353	296.529	130.133	108.647	136.898	114.966
ENSG00000255769	AGSK1	-2.05	0.0058	0.0422	22.729	20.173	10.896	9.039	26.344	19.994	36.408	25.988	13.780	11.073	18.100	13.033
ENSG00000144891	AGTR1	1.93	0.0053	0.0393	0.000	0.326	1.257	1.179	0.294	0.383	0.000	0.365	0.852	0.360	0.575	0.465
ENSG00000126878	AIF1L	-3.23	0.0003	0.0054	6.941	7.704	1.397	1.768	6.917	6.984	10.005	7.592	1.563	2.517	1.724	2.793
ENSG00000281919	AIM1	-2	0.0112	0.0682	11.977	13.318	5.029	6.681	9.419	13.011	7.643	12.191	9.376	10.714	8.188	11.503
ENSG00000004455	AK2	-1.65	0.0009	0.0115	157.745	161.910	88.006	105.910	145.115	167.416	159.944	177.976	113.795	126.407	113.914	122.878
ENSG00000147853	AK3	1.61	0.0005	0.0074	274.931	248.545	451.903	391.350	297.295	284.702	290.290	278.644	374.345	338.666	401.788	356.932
ENSG00000154027	AK5	5.74	5.57e-05	0.0017	6.397	6.463	42.885	40.412	5.593	9.375	5.142	5.402	39.921	54.791	45.393	57.583
ENSG00000131016	AKAP12	-2.86	0.0001	0.0025	351.966	396.027	119.716	141.083	358.373	457.092	367.274	440.486	314.109	343.772	313.875	363.315
ENSG00000196139	AKR1C3	5.64	2.21e-06	0.0002	1.225	1.175	11.734	11.069	1.472	1.531	2.501	2.409	16.054	20.133	14.221	18.684
ENSG00000165092	ALDH1A1	-373.28	2.24e-08	1.23e-05	607.434	706.203	1.118	0.458	615.489	774.704	602.813	768.771	0.142	0.288	0.000	0.066
ENSG00000184254	ALDH1A3	1.95	0.0031	0.0267	1.497	1.306	2.794	4.781	1.030	1.435	1.390	1.168	7.956	8.772	8.619	8.378
ENSG00000136010	ALDH1L2	-1.72	0.0029	0.026	67.236	70.183	35.901	43.360	55.338	68.306	72.677	79.717	42.478	53.568	50.277	56.785
ENSG00000111275	ALDH2	-2.55	1.72e-05	0.0007	92.959	74.818	31.431	32.683	95.664	84.760	115.338	107.165	32.391	31.278	37.493	36.305
ENSG00000159423	ALDH4A1	-2.1	0.0156	0.0855	36.612	25.005	17.042	11.266	32.673	24.012	37.936	28.543	21.168	14.453	24.420	21.544
ENSG00000112294	ALDH5A1	-1.79	0.0008	0.0102	10.344	8.814	4.889	4.912	11.774	10.236	13.340	11.388	3.552	3.811	4.309	3.325
ENSG00000109107	ALDOC	-1.64	0.001	0.0117	179.658	149.506	108.820	90.846	178.671	175.930	206.357	202.285	79.557	74.708	89.350	79.991
ENSG00000189046	ALKBH2	-1.62	0.0273	0.1263	8.166	8.226	4.610	4.716	4.562	8.801	6.948	6.643	6.393	6.831	6.895	6.184
ENSG00000108839	ALOX12	-1.77	0.006	0.0433	1.089	0.979	0.000	0.327	0.442	0.287	0.556	0.730	0.284	0.791	0.287	0.399
ENSG00000262943	ALOX12P2	1.92	0.0102	0.0639	0.817	1.175	3.911	1.965	1.766	1.148	1.251	1.387	1.705	2.013	2.586	2.261
ENSG00000179148	ALOXE3	-1.73	0.0047	0.0361	1.225	1.175	0.279	0.262	1.472	1.148	0.139	0.584	0.710	0.360	0.287	0.399
ENSG00000162551	ALPL	-2.3	0.002	0.02	2.042	2.154	0.140	0.589	4.121	3.827	2.779	2.555	0.142	0.647	0.000	0.266
ENSG00000156150	ALX3	-2.61	0.0281	0.1287	4.491	1.828	0.559	0.458	3.091	2.679	3.057	2.190	1.989	0.216	0.718	0.532
ENSG00000052850	ALX4	-35.88	7.37e-08	2.37e-05	39.062	31.142	0.000	0.000	34.292	29.178	48.220	35.697	0.000	0.000	0.000	0.000
ENSG00000101935	AMMECR1	-1.75	0.0002	0.0046	47.773	46.092	25.005	27.771	43.123	40.754	34.184	37.668	29.124	31.206	30.741	37.302
ENSG00000145020	AMT	-1.84	0.0057	0.0416	6.805	5.288	2.934	2.685	3.532	5.166	7.087	7.373	3.410	5.105	6.608	6.782
ENSG00000240038	AMY2B	1.8	0.0071	0.0492	0.544	0.392	1.118	2.292	0.589	0.670	1.112	0.949	1.989	2.373	2.011	2.593
ENSG00000154188	ANGPT1	2.18	0.0214	0.1068	5.172	9.075	15.645	16.702	4.415	7.175	5.003	7.227	17.758	26.892	13.790	18.950
ENSG00000136859	ANGPTL2	-2.49	3.55e-05	0.0012	39.742	45.309	16.623	16.243	53.278	57.113	62.949	75.921	43.330	48.895	42.951	48.606
ENSG00000167772	ANGPTL4	3.85	8.48e-05	0.0022	0.544	0.522	4.889	4.912	1.177	0.383	0.278	0.511	4.546	4.458	5.315	4.588
ENSG00000187151	ANGPTL5	1.72	0.0001	0.0025	0.136	0.131	0.978	0.917	0.000	0.096	0.139	0.000	0.284	0.431	0.431	0.332
ENSG00000029534	ANK1	-2.66	0.0049	0.0372	11.841	10.250	4.191	2.947	14.570	8.419	10.839	7.738	6.393	4.818	6.895	4.654
ENSG00000154122	ANKH	1.68	0.0001	0.003	21.096	20.108	33.945	36.482	18.397	19.612	23.207	19.710	26.282	28.761	29.736	30.321
ENSG00000148677	ANKRD1	2.3	0.0291	0.1321	0.681	0.196	1.537	3.209	0.883	0.000	0.139	0.073	0.568	0.144	0.575	0.066
ENSG00000180071	ANKRD18A	-2.42	0.0061	0.0438	2.178	3.199	0.279	0.786	2.355	4.305	2.640	3.577	0.284	0.647	0.000	0.199
ENSG00000206192	ANKRD20A9P	1.74	0.0188	0.0974	1.361	1.306	3.492	2.685	3.679	1.913	1.529	2.190	4.120	3.883	3.017	2.261
ENSG00000164236	ANKRD33B	-2.67	1.89e-05	0.0008	16.741	14.624	5.727	4.781	17.955	18.464	21.817	18.542	16.906	16.897	20.686	18.219
ENSG00000135299	ANKRD6	2.79	9.36e-05	0.0023	1.361	1.306	5.448	5.567	1.913	1.722	1.806	1.460	3.410	3.883	3.304	5.053
ENSG00000156381	ANKRD9	-2	0.0098	0.0619	11.433	7.639	5.169	3.340	8.389	9.471	8.894	6.351	3.694	4.170	2.873	3.857
ENSG00000011426	ANLN	-1.7	0.0021	0.0207	74.449	84.807	44.143	48.403	56.957	67.923	40.577	49.348	33.812	40.194	41.658	45.880
ENSG00000136938	ANP32B	-1.89	0.0064	0.0453	78.941	87.680	39.114	48.468	74.029	98.153	64.061	78.549	49.297	65.648	52.289	63.766
ENSG00000163297	ANTXR2	1.97	0.0065	0.0457	85.337	107.984	172.240	210.379	89.483	91.074	75.456	97.894	179.004	246.126	153.993	201.339
ENSG00000182718	ANXA2	-2	0.0002	0.0044	3984.047	4411.075	1974.686	2221.755	3217.999	3894.564	3025.739	3534.330	2434.311	2629.950	2408.576	2557.503
ENSG00000138772	ANXA3	-2.12	0.0083	0.0552	8.030	5.680	2.654	2.685	7.064	5.644	6.531	5.986	5.541	2.804	3.160	3.857
ENSG00000265190	ANXA8	1.87	0.0165	0.0889	0.681	0.522	2.095	1.899	1.325	0.478	1.806	2.044	0.426	1.222	1.006	0.798
ENSG00000264230	ANXA8L1	1.64	0.0019	0.0188	0.000	0.131	0.838	0.655	0.147	0.191	0.417	0.292	0.000	0.288	0.144	0.066
ENSG00000138356	AOX1	2.44	0.0004	0.0068	46.139	57.387	124.326	129.489	39.885	46.494	32.795	45.406	113.085	132.087	102.566	107.651
ENSG00000213983	AP1G2	-2.33	0.0013	0.0145	22.729	20.304	9.359	7.991	22.959	18.655	32.378	26.207	18.042	12.727	19.824	15.759
ENSG00000103723	AP3B2	1.64	0.0243	0.1166	0.000	0.326	1.257	0.589	0.442	0.383	0.278	0.803	0.426	0.360	0.718	0.864
ENSG00000070718	AP3M2	1.61	0.0239	0.1152	6.397	9.467	12.852	13.558	9.566	12.150	10.283	14.381	8.240	10.210	10.343	10.572
ENSG00000034053	APBA2	-7.61	8.69e-08	2.63e-05	7.622	6.594	0.000	0.131	6.181	6.314	7.365	7.227	0.000	0.144	0.000	0.066
ENSG00000077420	APBB1IP	3.29	0.002	0.0196	5.444	6.594	17.322	27.837	4.710	5.357	3.196	4.891	25.998	30.343	17.669	29.456
ENSG00000154856	APCDD1	-4.37	7.22e-06	0.0004	13.747	14.232	2.375	2.489	16.337	18.081	17.926	19.272	16.196	16.250	10.917	15.626
ENSG00000198768	APCDD1L	1.87	0.0035	0.0291	10.208	7.834	20.954	14.803	5.004	5.549	8.060	6.643	19.321	16.969	21.978	21.278
ENSG00000110244	APOA4	1.63	0.0143	0.0803	0.000	0.196	0.838	0.720	0.147	0.478	0.973	0.438	0.284	0.072	0.144	0.266
ENSG00000084674	APOB	-1.87	0.0049	0.0373	1.225	0.783	0.000	0.131	0.442	1.052	0.417	0.803	0.000	0.000	0.000	0.066
ENSG00000179750	APOBEC3B	-2.91	8.72e-05	0.0022	6.805	5.680	1.816	1.179	6.917	5.357	3.613	3.650	1.279	1.510	1.293	1.064
ENSG00000184730	APOBR	-1.66	0.0021	0.0205	0.817	0.522	0.000	0.000	0.147	0.287	0.000	0.219	0.142	0.000	0.431	0.266
ENSG00000130208	APOC1	-2.25	0.0022	0.021	2.858	2.677	0.698	0.655	3.827	2.200	3.891	3.358	0.426	0.360	0.144	0.598
ENSG00000130203	APOE	-3.54	0.0002	0.0035	23.410	19.782	5.029	5.698	25.020	19.229	28.209	23.360	7.103	9.347	8.188	5.851
ENSG00000100342	APOL1	4.3	5.53e-07	8.52e-05	19.191	20.630	82.418	95.627	19.722	22.482	21.400	22.630	81.546	84.055	70.532	76.400
ENSG00000128335	APOL2	3.39	0.0028	0.0248	0.544	0.653	4.889	3.995	0.294	1.626	0.973	1.606	2.131	1.150	2.298	2.394
ENSG00000240583	AQP1	1.81	0.0113	0.0683	4.491	3.264	8.102	7.401	3.385	2.583	3.057	2.774	10.655	6.759	9.337	7.447
ENSG00000165272	AQP3	-2.31	0.0121	0.0719	5.716	4.439	1.537	1.703	6.034	4.975	7.504	5.402	1.989	1.510	2.729	0.864
ENSG00000169083	AR	-16.43	1.57e-07	3.78e-05	36.476	43.415	1.397	1.572	36.941	45.250	38.075	42.997	3.410	3.164	3.735	2.926
ENSG00000120318	ARAP3	-3.24	5.34e-06	0.0003	36.476	37.866	9.778	11.855	31.201	35.109	35.713	37.449	17.332	17.473	15.227	18.019
ENSG00000081181	ARG2	-1.61	0.0327	0.1432	8.711	8.944	5.727	4.519	5.740	9.280	6.114	8.687	5.825	5.033	6.608	5.386
ENSG00000265293	ARGFXP2	2.28	0.0139	0.0785	0.272	0.392	2.235	1.834	1.030	0.957	2.501	0.803	2.131	1.079	1.006	0.598
ENSG00000128805	ARHGAP22	2.95	0.0007	0.0094	5.580	4.374	18.998	14.410	3.827	2.583	2.918	3.504	10.513	8.628	13.216	9.442
ENSG00000138639	ARHGAP24	1.89	0.0004	0.0069	3.403	2.742	6.146	7.270	3.238	3.444	2.918	3.066	5.399	6.040	4.166	5.319
ENSG00000145819	ARHGAP26	-2.4	0.0044	0.0345	5.852	4.374	1.118	2.030	3.679	5.262	4.030	5.694	4.546	5.321	4.597	3.125
ENSG00000159314	ARHGAP27	-2.2	0.0044	0.0347	3.403	2.220	0.698	0.720	2.944	1.531	3.196	2.920	1.137	1.150	3.160	2.128
ENSG00000088756	ARHGAP28	-3.87	3.77e-05	0.0012	6.669	7.182	0.978	1.113	9.566	7.175	8.477	11.534	2.415	1.941	2.155	1.795
ENSG00000047648	ARHGAP6	-2.06	7.04e-06	0.0004	3.675	3.330	1.257	1.113	3.532	3.731	4.447	4.088	3.125	2.876	2.011	1.729
ENSG00000111348	ARHGDIB	2.74	0.0007	0.0097	9.119	11.033	25.703	33.273	10.008	13.967	6.670	7.081	19.747	21.212	19.536	27.594
ENSG00000214944	ARHGEF28	-1.84	0.0021	0.0209	20.552	20.043	11.175	9.956	15.895	21.429	14.730	17.666	8.098	10.354	8.763	8.711
ENSG00000137135	ARHGEF39	-2.22	0.021	0.1058	0.953	2.024	0.000	0.196	0.883	1.722	2.501	1.168	0.994	0.288	0.431	0.266
ENSG00000136002	ARHGEF4	-1.81	0.0169	0.0904	11.024	9.989	4.750	6.026	10.744	8.801	13.757	9.198	9.234	5.896	6.177	5.253
ENSG00000050327	ARHGEF5	1.86	0.0043	0.0342	10.480	12.731	20.954	23.776	11.333	12.724	11.395	15.841	16.764	22.506	20.255	21.078
ENSG00000196843	ARID5A	-2.05	0.0003	0.0056	2.178	2.416	0.559	0.655	2.649	3.061	1.806	1.387	0.994	0.575	0.862	0.665
ENSG00000150347	ARID5B	-2.13	4.51e-07	7.45e-05	106.161	114.643	52.245	50.368	123.481	121.113	114.782	113.735	76.574	71.041	71.394	71.612
ENSG00000185305	ARL15	-1.7	0.0016	0.0167	18.374	22.850	11.036	12.248	18.544	21.716	18.343	21.827	13.638	15.315	12.210	12.434
ENSG00000188042	ARL4C	2.43	0.0003	0.0054	2.178	2.285	6.286	7.467	2.208	2.009	1.251	2.190	17.332	20.133	16.232	17.222
ENSG00000170540	ARL6IP1	-1.87	0.0003	0.0056	43.281	48.442	25.703	22.531	39.002	45.824	40.994	44.968	35.375	39.619	35.051	31.119
ENSG00000196503	ARL9	-1.86	0.0371	0.1564	1.769	1.959	0.698	0.393	1.619	2.009	0.834	2.920	0.426	0.575	0.431	0.399
ENSG00000169126	ARMC4	-2.64	0.0008	0.01	11.705	13.645	3.632	4.781	8.978	10.428	11.395	11.534	4.830	5.321	3.591	6.117
ENSG00000135931	ARMC9	-2.14	5.79e-06	0.0004	65.738	60.063	27.519	30.326	69.025	63.331	71.009	66.723	31.255	29.696	28.730	29.722
ENSG00000141480	ARRB2	-1.88	9.89e-07	0.0001	85.610	78.670	42.746	43.491	100.374	94.709	101.858	101.617	43.757	42.855	45.681	44.284
ENSG00000105643	ARRDC2	1.79	0.0002	0.0039	8.847	9.336	17.042	17.160	11.038	9.854	12.090	9.709	12.360	11.217	13.503	12.900
ENSG00000157399	ARSE	-2.6	0.0012	0.0135	7.214	7.769	2.514	2.030	8.095	8.610	8.199	13.067	1.989	2.517	1.436	0.798
ENSG00000167311	ART5	-2.98	0.0004	0.0058	4.900	3.656	1.118	0.458	4.268	3.157	4.725	5.110	1.279	1.007	1.006	1.064
ENSG00000151693	ASAP2	2.13	6.98e-05	0.0019	115.144	104.915	241.108	229.505	109.793	95.570	104.082	88.258	233.131	223.764	262.592	232.059
ENSG00000164122	ASB5	-19.69	3.49e-07	6.01e-05	66.147	68.485	2.514	2.423	55.044	54.147	44.329	53.291	1.705	0.935	1.293	1.795
ENSG00000110881	ASIC1	-2.14	0.0005	0.0071	8.575	11.164	4.470	3.668	10.744	11.863	17.509	15.330	6.677	8.053	8.332	7.381
ENSG00000070669	ASNS	-1.65	0.0206	0.1042	18.919	23.242	10.896	13.886	21.340	29.848	22.234	26.280	7.956	10.138	7.039	8.910
ENSG00000174939	ASPHD1	-2.39	0.0004	0.007	38.245	31.664	15.366	12.707	31.201	25.734	31.405	25.623	14.491	12.296	13.790	11.503
ENSG00000130707	ASS1	-2.42	1.08e-05	0.0005	265.676	269.372	103.931	115.931	276.396	305.175	304.464	357.339	137.378	147.259	148.103	151.935
ENSG00000168010	ATG16L2	1.66	0.0052	0.0393	5.989	4.962	11.315	8.318	6.623	6.027	9.310	7.446	8.950	9.204	11.348	9.774
ENSG00000149311	ATM	-1.87	0.0159	0.0867	11.433	15.603	6.146	7.270	11.185	13.776	11.673	19.345	13.496	16.610	13.359	11.437
ENSG00000168874	ATOH8	7.04	1.44e-05	0.0006	3.947	5.353	41.349	35.827	5.740	4.975	4.447	2.847	11.223	10.354	13.934	10.705
ENSG00000105409	ATP1A3	2.21	0.0094	0.0601	4.764	5.419	12.712	12.183	7.653	6.123	11.673	6.862	4.972	3.236	8.044	5.253
ENSG00000143153	ATP1B1	1.88	0.0011	0.013	20.416	26.310	40.930	48.468	22.518	28.317	31.544	33.434	35.090	33.507	35.625	36.637
ENSG00000129244	ATP1B2	-2.5	0.0001	0.0025	4.900	5.876	1.397	1.703	7.359	7.749	6.809	6.789	1.847	2.085	1.724	1.064
ENSG00000185344	ATP6V0A2	-1.92	0.0113	0.0684	8.983	9.467	3.632	5.109	6.181	8.993	5.836	9.125	5.256	5.537	5.315	4.056
ENSG00000105929	ATP6V0A4	-2.13	0.0007	0.0097	3.675	4.701	1.118	1.768	4.268	4.688	3.196	3.723	0.568	0.791	0.431	0.665
ENSG00000171130	ATP6V0E2	-2.84	3.61e-05	0.0012	19.735	18.541	5.448	6.812	20.016	18.655	21.400	17.374	5.967	5.752	5.746	6.915
ENSG00000128524	ATP6V1F	3.31	0.0001	0.0031	4.355	4.374	18.858	14.868	3.091	3.348	1.945	1.825	9.234	6.903	21.117	14.828
ENSG00000124406	ATP8A1	3.67	0.0007	0.0093	0.408	0.261	3.911	3.864	0.294	0.478	0.278	1.460	1.279	1.726	1.580	1.463
ENSG00000124788	ATXN1	-1.65	0.0294	0.1329	20.960	31.142	13.830	16.505	21.929	27.839	20.566	23.798	19.037	23.800	14.365	19.416
ENSG00000162650	ATXN7L2	-1.67	0.0054	0.0399	11.841	9.467	5.448	6.484	13.246	11.002	15.842	18.031	9.518	7.190	8.475	9.043
ENSG00000158321	AUTS2	3.23	0.0015	0.0162	2.722	1.045	7.404	8.449	1.766	1.244	2.084	2.482	9.234	13.302	10.917	10.240
ENSG00000167601	AXL	-1.45	0.0097	0.0617	143.726	133.119	100.578	90.060	154.682	128.001	168.838	136.219	128.570	115.118	144.368	132.054
ENSG00000155096	AZI1	-1.8	0.0014	0.015	8.166	7.573	4.191	3.668	6.329	7.366	10.005	10.512	5.114	6.759	7.039	5.585
ENSG00000187676	B3GALTL	1.88	0.0024	0.0228	8.847	11.621	17.601	22.597	10.449	12.437	10.839	13.505	16.338	17.473	18.100	18.884
ENSG00000149541	B3GAT3	1.73	0.0044	0.0347	21.504	17.366	35.901	32.421	23.107	19.516	26.542	20.367	21.594	17.616	24.995	26.531
ENSG00000139044	B4GALNT3	6.86	3.02e-06	0.0002	0.681	0.653	9.778	11.135	1.030	1.818	1.390	1.168	6.251	7.550	6.608	6.250
ENSG00000182272	B4GALNT4	-4.11	1.35e-05	0.0006	9.391	6.724	1.118	1.244	6.034	6.697	7.921	9.490	2.557	2.229	2.442	2.793
ENSG00000027847	B4GALT7	1.67	0.0056	0.0411	10.752	13.449	18.439	23.383	12.951	13.106	16.953	14.746	11.081	14.596	16.089	15.493
ENSG00000108641	B9D1	-1.62	0.0066	0.0463	52.264	45.505	34.923	25.348	50.187	48.311	44.190	42.194	35.375	28.690	31.172	28.326
ENSG00000164929	BAALC	2.83	2.61e-05	0.001	0.408	0.392	2.794	3.144	0.589	0.478	0.417	0.657	5.114	5.393	4.740	6.317
ENSG00000121753	BAI2	-1.66	0.0121	0.0719	59.886	54.318	35.342	32.618	65.199	50.033	83.794	72.563	40.063	31.350	40.222	29.789
ENSG00000007516	BAIAP3	-2.53	0.0006	0.0087	3.539	2.481	0.559	0.589	3.385	4.592	7.365	5.329	0.710	0.935	0.862	1.130
ENSG00000095739	BAMBI	3.7	0.0003	0.0054	11.161	12.470	46.098	46.700	9.125	17.029	12.506	13.870	27.419	31.278	28.874	31.119
ENSG00000176788	BASP1	-1.68	0.0131	0.0755	29.671	26.963	14.947	17.946	28.846	25.925	29.877	21.754	18.042	12.439	20.398	18.884
ENSG00000123685	BATF3	-2.2	0.0136	0.0776	1.633	1.502	0.279	0.065	1.619	2.679	3.057	1.752	0.426	0.144	0.144	0.931
ENSG00000076108	BAZ2A	-1.83	0.0004	0.0069	125.488	121.629	61.185	73.685	111.118	123.601	97.273	116.436	71.744	77.656	67.228	73.275
ENSG00000214413	BBIP1	-1.6	0.0015	0.0158	2.586	2.807	1.118	1.506	1.472	1.722	1.806	1.971	1.989	1.941	1.436	1.995
ENSG00000138686	BBS7	1.76	0.0007	0.0093	14.563	17.627	27.659	30.195	17.367	19.325	15.564	19.272	22.304	21.643	20.398	21.078
ENSG00000187244	BCAM	-3.09	1.93e-05	0.0008	109.020	96.820	33.666	31.505	140.406	120.348	162.446	136.219	31.113	26.317	40.222	37.103
ENSG00000060982	BCAT1	-2.31	0.0003	0.0052	86.835	95.579	37.857	40.085	74.765	99.588	78.096	95.047	33.812	38.253	40.797	43.686
ENSG00000105552	BCAT2	-1.79	0.0001	0.0033	252.065	260.950	151.007	134.795	306.567	260.020	324.752	290.105	141.072	134.244	141.351	136.908
ENSG00000171552	BCL2L1	1.28	0.0177	0.0933	160.739	163.999	202.414	213.196	155.123	123.792	130.207	131.912	161.530	176.667	164.048	178.798
ENSG00000069399	BCL3	-2.77	0.0003	0.0056	9.936	6.790	2.375	2.292	7.212	5.644	9.449	9.198	5.825	6.040	9.050	6.716
ENSG00000116128	BCL9	-3.08	2.45e-05	0.0009	10.480	10.446	2.514	2.947	8.536	9.471	7.782	10.366	3.694	4.314	3.879	3.458
ENSG00000186174	BCL9L	-1.8	3.54e-05	0.0012	237.910	221.582	131.031	122.809	205.752	180.139	230.120	219.659	136.668	142.441	149.970	160.646
ENSG00000215481	BCRP3	-1.69	0.0109	0.0667	28.854	35.255	16.344	20.959	33.556	31.570	36.964	38.179	15.769	23.584	22.409	21.145
ENSG00000161267	BDH1	-2.39	0.0004	0.0067	5.989	6.333	1.676	2.358	7.212	6.505	8.755	7.373	2.699	2.301	1.724	2.660
ENSG00000100739	BDKRB1	6.05	0.0002	0.0037	6.941	8.944	44.143	63.074	8.831	8.993	9.866	11.169	23.867	42.423	25.713	34.377
ENSG00000168398	BDKRB2	-1.88	0.0017	0.0176	21.913	18.150	11.315	9.039	28.699	23.917	38.492	30.660	26.566	29.337	27.581	29.456
ENSG00000133169	BEX1	-3	1.88e-05	0.0008	11.841	13.906	3.492	3.733	14.570	16.072	11.812	14.381	3.268	3.379	2.298	2.926
ENSG00000133134	BEX2	-6.33	0.0002	0.0039	60.158	47.724	8.940	6.484	66.229	43.432	65.312	54.313	9.092	4.889	6.752	6.849
ENSG00000102409	BEX4	-6.27	0.0001	0.0026	59.614	52.229	9.499	6.812	72.999	56.634	76.012	53.583	6.393	5.824	9.912	5.918
ENSG00000182492	BGN	-2.1	0.0241	0.1161	12.385	19.129	6.705	6.943	12.216	18.368	12.645	20.002	7.530	8.557	7.182	12.102
ENSG00000123095	BHLHE41	2.46	0.0002	0.0045	1.225	1.567	4.470	5.305	2.208	2.392	1.529	2.190	6.535	8.269	5.459	6.450
ENSG00000132840	BHMT2	1.88	0.0002	0.0043	11.433	13.580	26.821	22.073	12.068	11.289	12.229	12.775	21.594	20.636	18.531	16.690
ENSG00000122870	BICC1	-1.81	0.0001	0.0027	89.557	92.576	47.635	52.202	88.600	93.466	75.456	89.426	61.373	62.628	59.040	66.227
ENSG00000110330	BIRC2	2.15	5.09e-06	0.0003	84.113	90.552	189.003	187.783	86.098	88.013	82.821	83.659	85.382	99.946	109.030	108.981
ENSG00000023445	BIRC3	4.26	0.0009	0.0114	1.361	2.546	9.639	13.296	2.355	2.009	2.084	4.307	3.410	4.746	4.166	5.585
ENSG00000259571	BLID	2.57	0.0008	0.0104	0.272	0.914	3.213	2.816	0.736	0.861	0.417	0.876	3.125	2.660	2.442	2.261
ENSG00000104081	BMF	-1.96	0.0049	0.0375	4.491	4.635	2.375	1.375	7.212	6.505	8.894	6.935	2.699	1.654	2.586	2.527
ENSG00000125845	BMP2	-1.92	0.005	0.0382	2.450	3.264	0.838	1.179	4.121	2.392	4.308	3.504	0.426	0.503	1.149	1.130
ENSG00000152785	BMP3	1.92	0.0016	0.0171	0.136	0.065	0.978	1.244	0.294	0.191	0.139	0.219	0.000	0.360	0.287	0.598
ENSG00000125378	BMP4	-23.62	2.54e-06	0.0002	30.351	19.129	0.000	0.131	34.292	27.360	35.574	24.309	0.142	0.216	0.144	0.266
ENSG00000153162	BMP6	2.82	5.6e-05	0.0017	0.817	0.849	4.889	3.537	1.030	0.861	0.417	0.584	6.535	7.118	6.752	8.312
ENSG00000164619	BMPER	6.53	3.28e-07	5.83e-05	20.688	20.043	137.038	139.773	15.159	15.020	13.062	17.228	164.371	172.497	149.827	144.821
ENSG00000169594	BNC1	3.09	2.82e-06	0.0002	13.066	13.449	40.371	45.980	11.480	13.776	12.229	12.775	32.107	30.271	35.769	33.579
ENSG00000173068	BNC2	-2.1	1.78e-05	0.0007	34.979	35.385	17.461	15.130	37.824	37.979	39.326	33.945	37.364	34.945	30.597	31.318
ENSG00000169925	BRD3	-1.88	0.0029	0.026	45.323	51.576	23.468	27.116	41.798	51.564	44.468	60.518	32.533	37.821	33.327	37.967
ENSG00000164713	BRI3	1.75	0.0021	0.0202	275.067	315.333	490.319	540.423	278.751	307.471	322.946	321.276	330.873	411.145	334.704	422.760
ENSG00000174672	BRSK2	-1.63	0.0387	0.1609	0.953	0.718	0.000	0.262	0.883	0.478	0.695	0.949	0.142	0.072	0.000	0.665
ENSG00000165288	BRWD3	-1.78	0.0022	0.0212	15.108	14.624	6.985	8.908	14.276	15.689	11.395	15.622	9.518	9.347	9.625	8.511
ENSG00000109743	BST1	2.22	0.0003	0.0055	9.255	7.508	19.417	20.108	7.359	9.471	11.256	9.636	23.867	28.833	23.846	24.270
ENSG00000130303	BST2	2.58	0.0007	0.0096	19.735	18.345	53.781	47.813	27.963	23.247	25.430	20.075	22.589	19.054	25.139	16.956
ENSG00000159388	BTG2	-1.72	0.0175	0.0925	70.910	60.651	41.489	34.452	72.852	51.755	87.684	62.781	35.233	31.350	43.670	35.574
ENSG00000026950	BTN3A1	-2.15	0.0066	0.0466	9.936	12.013	3.213	6.288	11.480	13.202	11.534	11.461	5.683	6.112	3.591	5.053
ENSG00000186470	BTN3A2	-1.96	9.59e-05	0.0024	45.323	41.914	21.792	21.680	53.278	44.006	55.029	47.523	23.725	23.153	22.840	21.610
ENSG00000112276	BVES	2.12	0.0092	0.0592	6.669	7.247	14.109	17.815	3.679	7.175	5.558	6.789	15.201	18.911	12.210	15.027
ENSG00000005379	BZRAP1	-1.65	0.0031	0.0267	1.225	1.893	0.559	0.524	2.796	2.679	3.474	2.920	1.279	1.438	2.155	1.596
ENSG00000165507	C10orf10	2.41	3.28e-05	0.0011	9.936	8.879	23.189	24.955	9.419	10.619	8.616	10.585	44.751	39.619	43.813	43.220
ENSG00000148655	C10orf11	2.01	0.0079	0.0532	2.314	2.873	6.146	6.222	3.385	5.549	2.918	4.526	3.978	5.321	4.597	5.452
ENSG00000171224	C10orf35	-2.89	0.0006	0.009	10.208	6.920	2.514	2.030	10.302	9.471	13.062	8.979	2.415	1.798	3.448	2.926
ENSG00000185522	C11orf35	-4.27	9.83e-05	0.0024	9.119	6.267	1.257	0.786	5.887	4.209	8.477	7.227	1.989	1.798	3.448	2.660
ENSG00000166002	C11orf75	-1.65	0.0166	0.0894	3.403	5.353	2.375	2.030	4.121	5.740	4.308	5.548	4.120	4.674	2.729	2.992
ENSG00000173715	C11orf80	-2.07	0.001	0.0118	4.355	4.896	1.537	1.899	3.827	4.018	4.169	4.672	1.279	2.301	2.873	2.660
ENSG00000185742	C11orf87	7.33	6.2e-05	0.0018	0.000	0.131	8.940	5.109	0.442	0.096	0.139	0.219	19.037	13.015	15.658	13.099
ENSG00000124920	C11orf9	-2.86	0.0016	0.0169	9.663	9.010	2.095	3.209	11.627	10.619	15.842	13.067	5.114	2.804	3.735	2.527
ENSG00000139971	C14orf37	4.61	3.68e-06	0.0003	4.083	4.244	21.932	23.710	4.562	6.218	5.142	4.307	19.037	21.212	25.857	24.669
ENSG00000128944	C15orf23	1.82	0.0006	0.0084	18.510	21.349	36.180	37.858	18.839	20.664	16.953	16.571	20.173	26.604	27.006	27.594
ENSG00000205363	C15orf59	2.72	0.0002	0.0035	19.735	18.150	59.090	48.010	17.514	17.124	21.817	15.403	60.378	57.739	56.454	49.736
ENSG00000166780	C16orf45	2.22	0.0004	0.0069	38.790	48.638	92.895	102.373	45.036	51.181	45.301	59.277	128.854	142.657	136.611	146.284
ENSG00000205710	C17orf107	-1.93	0.0364	0.1547	5.172	4.178	2.514	1.441	4.121	3.061	5.003	3.942	1.705	1.007	4.166	1.795
ENSG00000125319	C17orf53	1.66	0.0299	0.1345	1.497	2.024	4.470	2.816	2.502	2.392	1.251	1.314	1.279	2.589	2.155	2.527
ENSG00000186665	C17orf58	-1.63	0.0059	0.0428	17.421	12.209	8.801	8.318	20.016	16.263	17.509	17.958	13.212	11.720	14.221	14.828
ENSG00000262481	C17orf61	-1.67	0.0002	0.0036	28.854	27.747	16.903	16.178	23.254	24.108	26.264	27.156	22.304	26.389	20.829	23.671
ENSG00000175061	C17orf76-AS1	-1.7	0.0323	0.1418	2.042	1.893	0.698	0.786	1.472	3.731	3.891	4.234	0.852	0.791	0.862	1.064
ENSG00000172301	C17orf79	1.79	0.0012	0.0139	18.646	20.565	33.386	38.316	19.869	20.186	18.204	20.878	26.140	32.644	24.995	30.188
ENSG00000224877	C17orf89	2.15	0.027	0.1255	29.807	21.153	62.861	48.206	29.730	16.646	29.599	18.980	53.843	39.188	51.858	40.095
ENSG00000167595	C19orf55	-1.73	0.002	0.0199	22.457	30.162	13.410	15.916	17.220	17.985	24.040	24.236	16.196	18.192	20.829	18.485
ENSG00000174917	C19orf70	2.06	0.0149	0.0827	12.522	10.576	30.034	20.370	13.393	8.897	11.673	7.811	14.207	11.433	20.973	15.825
ENSG00000183397	C19orf71	-1.68	0.0161	0.0875	3.947	2.220	1.257	1.506	3.091	2.774	3.752	3.723	0.426	0.647	2.011	2.926
ENSG00000163362	C1orf106	-2	0.0008	0.0106	0.953	1.175	0.000	0.065	1.619	0.861	1.390	1.387	0.000	0.000	0.144	0.000
ENSG00000162817	C1orf115	-4.47	0.0005	0.0076	8.983	9.075	1.118	1.375	15.159	8.801	13.896	12.556	3.978	2.013	0.862	1.396
ENSG00000131591	C1orf159	-1.66	0.0139	0.0785	20.280	14.494	9.080	10.873	15.895	14.159	23.623	17.301	14.775	12.943	16.376	14.163
ENSG00000119280	C1orf198	-1.63	0.0137	0.0781	83.976	103.152	50.149	64.450	81.977	100.067	65.729	85.922	96.463	104.260	82.742	96.148
ENSG00000239887	C1orf226	-4.2	2.14e-05	0.0008	14.699	15.538	3.073	2.620	13.687	18.846	17.926	18.250	2.273	2.229	1.724	2.527
ENSG00000162642	C1orf52	1.92	0.0045	0.0353	27.765	23.177	50.010	49.123	27.669	20.281	30.294	24.017	35.517	26.317	39.360	35.972
ENSG00000118292	C1orf54	-2.12	0.002	0.0202	17.830	18.802	6.985	9.432	13.835	18.846	15.286	20.002	10.513	9.851	11.492	9.708
ENSG00000173918	C1QTNF1	-2.16	0.0011	0.0126	15.380	19.064	6.985	7.794	24.284	17.985	24.457	19.053	8.950	7.909	8.619	7.979
ENSG00000145861	C1QTNF2	-1.9	0.0381	0.1591	5.444	2.742	1.816	1.375	7.506	4.975	4.586	2.920	1.137	0.647	0.718	1.197
ENSG00000082196	C1QTNF3	2.06	0.0131	0.0757	0.136	1.175	2.235	2.227	1.472	2.009	1.945	1.460	3.125	3.739	3.160	2.992
ENSG00000133466	C1QTNF6	-2.41	0.0114	0.0687	19.055	16.909	9.220	5.043	21.635	16.455	25.152	17.958	7.387	8.197	15.658	9.109
ENSG00000159403	C1R	-2.95	5.52e-07	8.52e-05	277.245	304.757	98.203	97.854	337.033	371.663	412.298	451.144	155.279	161.927	134.744	137.108
ENSG00000139178	C1RL	-2.44	2.89e-05	0.001	147.265	132.597	57.553	55.673	150.414	132.497	175.786	145.563	67.766	68.380	73.692	65.894
ENSG00000205885	C1RL-AS1	-2.01	0.0023	0.0219	2.994	1.959	0.698	0.720	2.796	2.966	3.196	2.263	3.694	2.660	3.735	3.258
ENSG00000231543	C2	2.79	0.0004	0.0059	2.314	3.721	10.756	9.366	4.121	3.253	3.613	2.847	16.196	14.668	15.083	12.767
ENSG00000101342	C20orf118	-2.08	0.015	0.0832	2.586	1.240	0.279	0.458	2.060	1.435	3.057	1.606	0.142	0.503	0.287	0.266
ENSG00000149346	C20orf94	-1.66	0.0017	0.0175	8.983	10.968	5.448	5.698	7.506	8.323	6.670	6.862	6.535	8.269	5.459	4.588
ENSG00000156265	C21orf7	5.93	2.62e-05	0.001	4.083	4.048	24.586	34.321	3.679	2.296	1.945	2.628	40.631	43.861	43.813	49.138
ENSG00000274392	C2orf27A	1.78	0.0065	0.0457	0.000	0.065	0.698	0.982	0.000	0.096	0.139	0.219	0.710	0.935	0.000	0.532
ENSG00000125730	C3	2.64	2.9e-05	0.001	35.115	32.121	99.042	82.265	58.576	52.138	84.627	71.395	46.882	43.430	49.703	48.340
ENSG00000181744	C3orf58	-1.86	0.0246	0.1176	4.219	3.852	2.375	1.179	5.151	3.731	3.196	2.847	0.994	2.085	1.436	2.061
ENSG00000187068	C3orf70	-2.08	0.0011	0.0125	8.575	6.790	3.353	2.947	10.008	8.706	9.866	10.147	2.415	1.654	3.448	2.527
ENSG00000206262	C3orf72	2.88	0.0016	0.0168	2.042	1.697	9.359	5.567	2.944	2.200	2.362	2.263	5.683	6.328	12.498	7.846
ENSG00000244207	C4A	-2.48	6.69e-05	0.0019	5.036	5.745	1.397	1.768	6.034	7.175	7.921	6.935	1.421	1.869	3.017	2.726
ENSG00000197826	C4orf22	2.61	6.81e-07	9.58e-05	11.433	12.078	32.269	32.225	11.480	12.341	9.171	8.176	29.976	27.683	20.111	19.615
ENSG00000186493	C5orf38	2.21	0.0014	0.015	7.350	6.855	17.881	15.916	8.389	5.740	4.725	7.008	16.196	16.466	15.514	15.227
ENSG00000186577	C6orf1	2.02	0.0002	0.0034	36.068	30.228	72.221	63.336	32.967	26.978	33.351	32.704	48.445	48.175	53.007	52.064
ENSG00000188112	C6orf132	5.32	1.57e-05	0.0007	5.989	6.137	39.673	33.731	7.064	4.783	6.114	7.884	32.391	27.395	32.896	31.650
ENSG00000197261	C6orf141	-2.96	0.0008	0.01	2.586	1.436	0.000	0.000	1.472	0.574	0.695	0.803	0.000	0.000	0.000	0.000
ENSG00000130023	C6orf70	-2	0.0034	0.0287	6.669	7.769	2.375	3.995	8.831	7.653	6.948	7.592	7.245	7.406	4.740	6.450
ENSG00000175600	C7orf10	-1.67	0.0335	0.1458	5.036	5.027	2.654	2.554	4.857	5.166	4.586	5.402	3.268	4.099	4.740	2.128
ENSG00000153790	C7orf31	-2.06	0.0346	0.1491	3.675	5.484	1.257	2.161	3.385	4.783	4.169	7.446	1.137	1.510	0.718	1.928
ENSG00000180354	C7orf41	1.85	0.0004	0.0059	14.971	15.930	29.335	29.605	15.012	13.106	11.673	14.965	37.079	34.010	34.045	31.119
ENSG00000164898	C7orf55	-2.06	0.0101	0.0632	52.672	40.282	23.887	19.977	56.074	44.389	49.470	32.996	26.851	18.479	24.133	20.613
ENSG00000136275	C7orf69	-2.33	0.0013	0.0147	2.722	3.917	0.698	0.982	2.355	3.731	3.474	3.504	1.421	2.013	1.293	1.396
ENSG00000176907	C8orf4	-7.05	4.97e-06	0.0003	23.274	30.293	3.073	2.751	23.695	32.335	39.326	37.449	1.137	0.791	1.436	1.529
ENSG00000180190	C8orf42	-2.19	0.0022	0.0209	2.994	2.807	0.838	0.720	2.355	3.635	3.752	4.672	0.710	0.863	0.575	1.263
ENSG00000177459	C8orf47	-3.78	0.0007	0.0095	13.066	15.930	2.514	3.733	9.272	10.906	7.087	11.826	3.836	4.027	2.155	3.724
ENSG00000198917	C9orf114	-1.75	0.0004	0.0068	23.546	21.088	13.131	11.528	19.427	17.124	20.705	17.009	13.923	13.518	12.785	12.235
ENSG00000213694	C9orf47	-1.92	0.0003	0.0052	1.089	1.697	0.279	0.196	1.766	1.531	2.362	2.044	0.426	0.503	0.718	0.731
ENSG00000063180	CA11	-6.57	7.19e-06	0.0004	33.482	30.815	3.772	4.323	37.971	30.613	46.969	34.967	6.535	5.177	7.182	6.051
ENSG00000074410	CA12	-2.3	0.0001	0.0026	46.412	41.457	18.020	19.060	47.243	42.093	48.081	41.318	41.199	37.965	42.377	33.911
ENSG00000185015	CA13	-1.69	0.0008	0.0101	8.983	10.381	5.727	4.912	10.597	9.088	10.283	10.439	3.836	3.451	4.597	3.790
ENSG00000169239	CA5B	1.84	0.0001	0.003	13.747	12.274	24.865	24.627	15.012	13.393	15.008	13.578	37.364	32.500	38.642	34.842
ENSG00000134508	CABLES1	2.66	0.0002	0.0045	8.166	9.205	23.329	26.265	6.034	7.940	6.948	9.125	22.731	26.389	21.117	25.267
ENSG00000196557	CACNA1H	-1.85	0.0143	0.0803	0.681	1.436	0.000	0.196	1.472	1.244	3.335	2.044	0.426	0.072	0.575	0.465
ENSG00000167535	CACNB3	-2.04	0.0009	0.0116	102.214	87.875	49.591	42.770	93.898	80.933	100.469	81.615	50.860	49.038	56.885	44.417
ENSG00000105605	CACNG7	-2.52	0.0015	0.0157	2.722	2.742	0.279	0.720	0.883	1.339	2.084	1.679	0.142	0.575	0.575	0.199
ENSG00000182985	CADM1	2.16	0.007	0.0485	10.208	8.683	20.954	22.138	5.887	10.332	9.310	11.315	14.775	21.787	17.956	19.283
ENSG00000081803	CADPS2	1.78	0.0296	0.1338	0.681	0.849	1.537	2.882	0.294	0.287	0.556	0.292	0.284	1.007	1.293	1.995
ENSG00000172137	CALB2	2.35	0.0004	0.0065	0.136	0.261	2.235	1.441	0.000	0.096	0.278	0.657	1.847	1.582	2.011	1.995
ENSG00000129007	CALML4	-1.81	0.0174	0.0924	2.042	0.914	0.279	0.393	1.619	0.957	0.973	0.584	0.568	0.647	0.144	0.399
ENSG00000179218	CALR	-2.24	0.0002	0.0035	3228.940	3056.839	1198.278	1642.229	3018.135	2847.691	3096.054	2969.158	2284.572	2182.637	2395.791	2255.627
ENSG00000183049	CAMK1D	2.11	0.0113	0.0685	0.817	0.653	3.073	2.292	1.472	1.435	1.668	0.511	2.557	2.157	1.149	2.061
ENSG00000162545	CAMK2N1	-2.32	0.0009	0.011	530.671	443.686	229.095	189.813	545.286	448.865	534.722	420.995	284.986	229.085	223.375	194.890
ENSG00000004660	CAMKK1	-1.62	0.0433	0.1729	2.994	5.745	2.375	2.030	3.974	3.540	2.918	4.234	3.552	2.660	3.735	3.391
ENSG00000076826	CAMSAP3	-2.28	0.0019	0.0194	2.178	2.089	0.419	0.327	3.532	1.722	2.779	2.482	0.284	0.144	0.862	0.665
ENSG00000144712	CAND2	-1.8	0.0128	0.0743	3.811	4.635	1.816	1.965	4.415	6.888	5.281	4.015	1.847	3.020	2.586	2.593
ENSG00000127022	CANX	-1.75	0.0043	0.0341	729.383	830.508	404.408	488.614	630.354	774.321	701.893	830.383	585.883	691.498	516.421	628.687
ENSG00000198286	CARD11	-3.15	5.55e-06	0.0004	1.905	2.416	0.000	0.000	3.091	2.392	1.945	1.679	0.000	0.000	0.000	0.000
ENSG00000204397	CARD16	2.18	0.0076	0.0515	1.089	0.783	2.375	4.257	1.472	0.861	0.834	0.730	7.387	4.602	5.315	5.053
ENSG00000132357	CARD6	3.05	0.002	0.0201	1.089	1.110	4.191	6.877	0.442	0.957	0.278	1.168	3.552	3.811	3.448	3.657
ENSG00000187796	CARD9	-3.51	0.0007	0.0095	3.675	4.570	0.140	0.851	4.562	3.253	5.419	3.577	0.284	0.431	0.862	0.798
ENSG00000177303	CASKIN2	-1.62	0.0002	0.0037	47.909	47.855	28.916	29.474	46.360	49.077	46.413	46.428	27.419	30.559	28.155	33.379
ENSG00000003400	CASP10	2.13	0.0006	0.0086	10.752	10.250	23.887	22.990	6.034	9.375	10.978	10.512	20.742	21.283	19.249	18.352
ENSG00000087589	CASS4	21.24	3.97e-06	0.0003	0.817	0.131	29.754	29.147	0.589	0.191	0.000	0.438	38.642	36.599	35.482	37.036
ENSG00000105974	CAV1	2.21	0.0025	0.0233	9.255	8.879	18.160	24.758	6.329	10.523	8.338	7.957	31.113	34.154	27.150	27.927
ENSG00000105971	CAV2	2.04	6.15e-05	0.0018	213.139	224.193	433.045	462.350	182.792	207.691	149.939	179.582	390.683	412.440	387.136	413.983
ENSG00000114423	CBLB	1.95	0.0009	0.0115	7.486	6.594	14.249	15.065	7.653	8.801	9.866	8.030	12.928	10.067	11.779	14.163
ENSG00000159231	CBR3	1.72	0.0131	0.0755	4.219	3.003	8.102	5.764	3.827	3.922	6.253	4.453	5.114	6.615	6.608	6.583
ENSG00000173894	CBX2	-3.22	5.85e-05	0.0017	3.267	3.525	0.279	0.458	3.532	3.348	3.474	4.964	0.994	0.647	0.431	0.665
ENSG00000183741	CBX6	-1.63	0.021	0.1057	38.926	33.557	21.373	22.335	43.123	26.978	38.631	30.441	23.299	23.225	30.597	27.528
ENSG00000159884	CCDC107	1.67	0.0429	0.1722	45.051	33.818	75.713	57.638	38.854	27.839	33.351	25.842	65.919	47.097	65.792	51.066
ENSG00000164221	CCDC112	1.64	0.0356	0.1521	2.858	3.264	6.705	4.716	4.121	4.496	3.335	5.402	2.699	3.667	2.011	3.059
ENSG00000100147	CCDC134	-1.79	0.0011	0.0133	50.086	57.974	31.710	27.706	60.636	57.878	63.366	57.452	32.107	25.382	28.443	24.536
ENSG00000128596	CCDC136	1.61	0.0305	0.1365	2.042	1.828	4.330	3.209	2.355	1.913	1.112	2.117	4.404	2.876	2.298	2.527
ENSG00000185298	CCDC137	-2.09	0.0033	0.0283	13.474	14.689	4.889	7.794	11.333	12.915	11.534	12.045	9.518	9.995	8.188	11.836
ENSG00000170160	CCDC144A	2.74	0.0001	0.0031	0.953	1.240	4.191	5.305	1.177	1.913	1.806	1.971	3.978	4.746	5.171	5.186
ENSG00000154874	CCDC144B	2.41	0.0024	0.0228	0.953	1.502	4.330	4.323	2.060	1.244	1.529	1.971	4.830	4.889	3.448	5.851
ENSG00000205212	CCDC144NL	2.21	0.0002	0.0034	0.000	0.131	1.537	1.179	0.294	0.287	0.000	0.292	0.852	0.935	0.862	0.798
ENSG00000198865	CCDC152	-1.83	0.0057	0.0417	2.858	3.395	0.978	1.572	3.679	5.836	4.030	3.796	0.852	1.079	2.442	2.593
ENSG00000248712	CCDC153	-2.07	0.017	0.0909	3.675	2.024	0.559	1.113	2.355	2.009	3.196	2.993	1.137	1.798	0.862	1.995
-	CCDC176	-1.75	0.0114	0.0687	3.403	5.092	1.816	2.096	3.827	5.836	4.586	4.526	4.688	5.824	3.448	4.189
ENSG00000160050	CCDC28B	-1.84	0.0016	0.0167	25.588	23.634	13.690	12.117	30.318	24.204	40.299	30.587	17.616	17.616	16.663	18.817
ENSG00000173421	CCDC36	2.69	0.02	0.1022	1.089	0.914	3.353	5.633	0.147	1.531	0.695	0.584	2.415	5.033	3.160	4.189
ENSG00000152076	CCDC74B	2.19	0.0023	0.0221	1.905	1.502	5.448	4.388	1.619	1.435	3.057	2.263	4.120	4.530	8.188	5.053
ENSG00000169515	CCDC8	-1.61	0.024	0.1154	26.268	21.218	15.925	12.838	25.903	21.621	28.904	23.871	27.561	21.787	31.459	22.541
ENSG00000091986	CCDC80	2.08	0.0286	0.1304	11.161	14.885	23.329	33.207	9.714	15.881	12.506	20.294	44.893	61.190	46.686	62.835
ENSG00000175602	CCDC85B	2.23	0.0103	0.0641	259.551	182.606	576.369	409.820	255.792	187.601	229.842	170.311	325.617	250.369	412.993	313.712
ENSG00000205476	CCDC85C	-2.54	0.0007	0.0097	31.712	27.877	10.896	11.331	26.786	28.795	34.323	25.988	6.251	9.779	10.055	9.043
ENSG00000137500	CCDC90B	1.61	0.0023	0.0219	28.718	27.943	51.407	41.591	32.232	26.978	26.681	23.944	41.768	37.318	46.686	42.156
ENSG00000206355	CCHCR1	-1.82	0.0296	0.1336	3.130	3.134	1.118	1.441	1.619	2.870	2.918	3.796	1.563	0.647	2.586	1.529
ENSG00000006606	CCL26	2.99	0.0003	0.0055	0.272	0.522	2.934	3.406	0.294	0.574	0.695	0.438	1.421	2.589	3.017	2.992
ENSG00000271503	CCL5	4.5	6.96e-05	0.0019	0.136	0.000	5.029	2.816	0.147	0.287	0.417	0.146	1.137	1.079	0.144	0.066
ENSG00000157456	CCNB2	-1.74	0.0248	0.1184	22.729	22.981	11.315	14.344	13.099	22.290	13.340	18.031	7.956	9.707	11.348	11.370
ENSG00000110092	CCND1	6.13	6.36e-09	5.29e-06	352.238	342.492	2169.975	2101.566	249.905	223.380	227.896	215.206	1396.230	1368.903	1394.696	1383.045
ENSG00000118971	CCND2	4.1	3.02e-05	0.0011	4.491	5.484	25.284	21.745	6.623	7.462	8.755	6.497	23.157	18.983	23.415	19.815
ENSG00000112576	CCND3	2.03	0.0002	0.0039	41.648	44.199	91.778	84.492	48.274	40.754	53.917	42.851	45.177	47.313	57.891	55.388
ENSG00000163660	CCNL1	-1.91	0.001	0.0119	24.907	30.228	12.712	15.130	28.111	31.857	28.765	35.697	24.293	27.180	24.133	26.796
ENSG00000221978	CCNL2	-1.9	0.0161	0.0873	35.387	42.436	17.042	23.317	23.548	35.109	29.321	44.311	40.489	36.383	46.399	50.401
ENSG00000146574	CCZ1B	1.67	0.0153	0.0844	24.635	33.165	44.143	53.381	28.699	31.952	34.323	44.895	37.648	41.776	38.211	50.667
ENSG00000177575	CD163	2.15	2.5e-05	0.0009	0.000	0.000	1.118	1.179	0.000	0.096	0.278	0.073	1.563	1.294	1.293	1.330
ENSG00000177675	CD163L1	1.74	0.0433	0.1729	2.450	3.591	5.727	6.157	1.472	3.731	2.084	2.774	3.410	4.027	4.453	4.123
ENSG00000150637	CD226	2.34	0.0062	0.0442	0.408	0.718	2.235	3.078	0.589	0.000	0.834	1.314	2.557	2.085	1.149	2.061
ENSG00000167850	CD300C	2.5	0.0126	0.0739	1.361	0.261	3.213	3.406	1.325	0.670	1.806	1.606	3.268	1.510	3.017	2.460
ENSG00000241399	CD302	-1.92	0.0182	0.0952	7.077	6.986	2.375	4.192	5.446	9.949	8.894	8.760	8.098	7.550	5.028	5.984
ENSG00000010610	CD4	-2.65	0.0063	0.0446	5.716	4.439	1.537	1.048	7.800	5.453	8.338	3.723	1.421	1.798	1.867	1.995
ENSG00000117335	CD46	1.95	0.0003	0.0048	2.586	3.591	6.845	7.008	3.974	3.635	4.030	4.015	5.683	6.615	7.901	7.115
ENSG00000169442	CD52	-3.44	0.0025	0.0232	5.444	5.484	0.279	1.768	6.476	6.984	7.087	10.293	1.421	1.150	1.580	1.862
ENSG00000196352	CD55	1.64	0.0388	0.161	3.675	2.677	4.610	7.205	4.857	4.209	4.586	3.066	6.109	4.818	5.171	6.915
ENSG00000085063	CD59	1.95	0.0023	0.0218	0.272	0.653	1.956	1.703	0.147	0.478	0.695	0.584	2.131	1.726	1.867	1.330
ENSG00000129226	CD68	1.66	0.0036	0.0299	168.225	159.495	295.868	250.071	183.675	144.934	189.265	159.142	344.511	304.512	350.506	314.377
ENSG00000173762	CD7	-2.94	0.0006	0.009	2.994	2.873	0.419	0.262	6.181	3.827	6.670	4.234	0.568	0.503	1.006	0.798
ENSG00000007312	CD79B	-3.19	0.0004	0.007	4.083	2.742	0.279	0.458	5.151	4.305	4.864	2.847	0.710	0.647	0.718	0.465
ENSG00000085117	CD82	-1.94	0.0006	0.0087	113.647	100.019	59.928	49.254	118.918	105.807	129.929	106.216	48.729	45.371	56.454	50.268
ENSG00000010278	CD9	-18.95	2.75e-08	1.43e-05	189.866	214.074	9.499	9.890	211.197	242.418	213.305	254.408	12.076	11.576	11.061	12.368
ENSG00000101224	CDC25B	-2.09	8.18e-05	0.0021	47.909	45.635	21.373	22.400	45.183	41.328	48.636	44.019	30.828	24.735	37.924	34.842
ENSG00000179604	CDC42EP4	-2.31	0.0009	0.011	16.877	15.865	6.146	6.877	20.899	17.316	16.814	18.250	6.819	5.752	9.050	5.785
ENSG00000163814	CDCP1	1.98	0.0065	0.0459	10.752	12.078	22.071	25.217	10.449	15.689	8.755	13.578	17.900	17.041	20.111	18.618
ENSG00000129910	CDH15	-2.35	0.0002	0.0046	3.947	4.309	1.257	1.113	5.298	4.305	6.531	6.205	0.852	0.647	0.575	1.130
ENSG00000145526	CDH18	-1.61	0.0013	0.0147	0.817	0.522	0.000	0.065	0.442	0.287	0.556	0.365	0.000	0.072	0.000	0.133
ENSG00000170558	CDH2	-3.8	2.03e-05	0.0008	125.352	121.824	29.335	34.452	106.850	132.210	108.112	131.401	26.140	31.494	28.730	26.065
ENSG00000113361	CDH6	-5.56	0.0001	0.003	16.469	16.126	3.073	1.375	9.861	14.350	12.784	12.118	6.251	6.328	6.033	4.521
ENSG00000150394	CDH8	1.86	3.65e-05	0.0012	0.000	0.000	0.698	1.048	0.000	0.000	0.000	0.000	2.131	1.941	2.442	2.527
ENSG00000008128	CDK11A	-2.39	0.0411	0.1674	10.752	18.019	4.051	6.746	6.917	17.124	9.727	15.038	11.365	15.100	8.188	9.708
ENSG00000058091	CDK14	1.65	0.0003	0.0057	27.357	32.382	48.613	50.957	30.024	33.674	29.738	32.704	44.751	44.724	42.520	46.345
ENSG00000117266	CDK18	-2.9	0.0012	0.014	27.085	21.153	8.940	6.419	24.578	19.420	33.629	24.455	8.524	6.184	12.498	9.774
ENSG00000250506	CDK3	-2.05	0.0011	0.0126	5.716	6.659	3.213	1.899	4.415	3.827	7.643	7.008	4.546	4.242	5.459	5.452
ENSG00000105810	CDK6	1.76	0.0009	0.0114	74.313	80.759	129.075	145.209	69.614	80.933	57.530	65.701	102.572	122.164	104.721	118.290
ENSG00000124762	CDKN1A	1.81	8.5e-05	0.0022	985.260	923.084	1828.707	1639.871	895.418	799.481	826.402	750.374	1212.112	1121.554	1262.825	1180.243
ENSG00000273707	CDKN1C	-2.4	0.001	0.0119	1.497	2.350	0.279	0.131	2.502	3.061	3.891	3.942	0.994	1.654	1.006	1.529
ENSG00000147889	CDKN2A	3.45	0.0007	0.0099	5.716	4.701	22.770	18.143	5.004	4.592	8.199	4.526	18.895	13.590	23.128	19.416
ENSG00000123080	CDKN2C	-2.06	0.0006	0.0087	61.519	64.372	27.659	32.618	70.939	79.211	72.538	84.754	26.566	32.141	26.288	33.113
ENSG00000129596	CDO1	2.59	0.0007	0.0097	5.036	5.027	16.344	13.034	3.091	5.549	6.531	6.497	14.491	13.877	11.636	12.301
ENSG00000064309	CDON	-1.68	0.0175	0.0925	8.711	10.903	5.029	5.829	10.008	15.689	13.201	13.870	15.343	20.133	13.503	12.567
ENSG00000184258	CDR1	2.02	0.0035	0.0291	257.237	313.440	529.712	625.898	227.681	298.478	233.316	305.727	630.207	769.801	549.173	640.323
ENSG00000172216	CEBPB	-1.64	0.0099	0.0622	2.858	2.024	1.257	0.917	3.238	2.679	3.613	4.599	4.120	2.948	2.298	2.460
ENSG00000221869	CEBPD	-4.21	0.0003	0.0051	39.742	45.635	8.242	10.611	42.239	59.983	51.138	77.308	21.168	26.245	18.100	22.275
ENSG00000048740	CELF2	6.31	1.71e-06	0.0002	0.000	0.065	5.867	5.174	0.294	0.191	0.417	0.219	5.114	5.393	4.597	3.258
ENSG00000075275	CELSR1	-3.34	4.63e-05	0.0015	6.397	6.398	1.397	1.048	6.329	5.357	6.114	7.227	0.710	0.863	1.149	0.598
ENSG00000143126	CELSR2	-5.64	6.94e-06	0.0004	18.510	18.933	2.794	2.227	17.808	18.655	27.236	21.389	3.410	3.523	2.011	3.059
ENSG00000008300	CELSR3	-1.78	0.0167	0.0897	3.130	2.873	1.816	0.786	2.060	1.626	2.223	2.117	1.847	1.079	1.580	2.128
ENSG00000184524	CEND1	-1.81	0.0052	0.0391	1.769	2.742	0.838	0.720	2.796	2.296	2.640	2.920	1.563	1.582	1.149	1.995
ENSG00000115163	CENPA	-2.71	0.0019	0.0193	5.444	7.051	2.235	1.179	3.532	4.209	3.891	3.285	2.415	1.222	1.580	1.795
ENSG00000138778	CENPE	-2	0.0418	0.1692	4.764	4.831	1.397	2.489	3.238	3.348	2.084	3.285	0.568	2.373	2.298	1.729
ENSG00000117724	CENPF	-1.69	0.0023	0.0218	18.374	21.871	9.778	13.427	17.367	18.655	12.645	12.921	12.928	13.662	12.641	13.897
ENSG00000166582	CENPV	-2.62	0.0001	0.0032	13.338	11.817	3.911	4.454	11.774	12.341	9.727	12.118	3.268	4.099	4.740	3.524
ENSG00000276725	CEP170	1.61	0.0004	0.0063	57.708	57.256	89.403	97.461	64.463	69.358	56.696	64.241	68.902	80.532	69.527	65.761
ENSG00000114107	CEP70	-2.38	0.0145	0.0809	5.308	5.353	1.816	1.506	2.944	6.027	4.308	4.672	0.994	2.732	1.580	2.128
ENSG00000167123	CERCAM	2.03	0.0003	0.0052	99.901	87.745	197.105	184.442	93.162	83.038	124.787	98.332	223.897	204.422	211.453	192.895
ENSG00000090661	CERS4	-2.09	0.0169	0.0906	3.267	3.525	0.978	1.244	3.827	2.392	3.057	3.796	0.000	0.863	1.149	1.662
ENSG00000262243	CES1	2.08	0.0038	0.0315	0.000	0.065	0.838	1.506	0.147	0.287	0.139	0.365	0.710	0.144	1.006	0.931
ENSG00000172828	CES3	-1.94	0.0005	0.0079	2.450	1.763	0.419	0.786	2.060	2.105	3.057	3.066	0.426	0.360	0.862	0.665
ENSG00000242335	CFB	1.75	0.0014	0.0153	24.771	28.008	43.305	50.564	25.903	28.126	34.045	39.055	37.506	45.515	37.349	43.686
ENSG00000205403	CFI	-2.99	0.0039	0.0317	6.261	7.443	1.537	1.703	5.446	8.036	5.836	6.643	1.279	2.732	1.006	2.460
ENSG00000189052	CGB5	1.75	0.0002	0.0045	0.000	0.065	0.978	0.655	0.000	0.096	0.000	0.073	0.568	0.431	0.718	0.598
ENSG00000128965	CHAC1	-1.67	0.0108	0.0664	43.417	32.970	23.468	21.221	36.500	32.335	46.135	32.704	12.360	10.857	10.055	11.437
ENSG00000273607	CHCHD10	1.63	0.011	0.067	38.381	30.358	59.509	53.512	31.937	24.299	37.242	32.339	41.483	31.710	40.940	41.558
ENSG00000064886	CHI3L2	1.73	0.0417	0.169	0.000	0.131	0.838	0.851	0.294	0.574	0.556	0.803	0.284	1.222	0.718	1.596
ENSG00000100288	CHKB	-1.95	0.0044	0.0347	15.652	16.909	6.146	10.021	18.986	15.115	20.705	21.900	10.229	12.224	15.083	15.692
ENSG00000203668	CHML	-1.88	0.0297	0.134	3.539	3.460	1.118	1.703	1.913	4.783	4.169	3.723	1.563	2.229	2.011	2.194
ENSG00000164695	CHMP4C	-3.37	0.0023	0.0219	6.261	8.814	1.118	1.965	5.004	8.514	3.891	7.227	0.142	0.072	0.000	0.000
ENSG00000086065	CHMP5	1.38	0.0463	0.1817	118.002	138.277	167.491	187.390	110.971	145.125	118.951	150.892	130.701	147.618	139.197	162.508
ENSG00000111666	CHPT1	1.63	0.0002	0.004	21.368	25.723	39.114	38.644	28.111	29.082	26.542	29.054	24.578	25.310	27.437	25.866
ENSG00000101938	CHRDL1	-5.31	1.33e-06	0.0001	11.977	11.752	1.537	1.310	15.748	13.202	18.065	15.038	0.568	0.719	1.580	1.263
ENSG00000181072	CHRM2	-1.94	0.0127	0.074	1.089	1.763	0.279	0.196	2.208	1.052	1.251	1.314	0.284	0.719	0.144	0.465
ENSG00000138435	CHRNA1	1.64	2.32e-07	4.82e-05	0.000	0.000	0.698	0.589	0.000	0.000	0.000	0.000	0.000	0.000	0.144	0.133
ENSG00000108556	CHRNE	2.08	0.0012	0.0136	5.036	4.439	12.852	9.235	5.593	4.688	5.697	4.380	7.814	6.615	8.763	8.711
ENSG00000175264	CHST1	2.47	0.0028	0.0253	0.272	0.196	2.794	1.441	0.442	0.191	0.417	0.730	1.137	1.366	0.718	1.463
ENSG00000115526	CHST10	-1.76	0.0176	0.0928	3.539	4.439	1.676	1.965	3.091	4.209	3.196	5.840	3.268	2.732	2.155	2.460
ENSG00000171310	CHST11	3.97	6.01e-06	0.0004	3.539	3.656	17.182	17.357	4.710	3.348	4.308	4.453	15.769	13.806	12.928	14.628
ENSG00000182022	CHST15	-3.37	6.57e-05	0.0018	54.442	47.006	13.271	15.458	53.866	42.189	57.808	47.450	17.190	14.021	13.934	12.368
ENSG00000122863	CHST3	1.63	0.0406	0.1662	9.663	14.755	18.160	22.269	10.008	13.872	9.588	14.308	13.638	13.446	12.785	13.830
ENSG00000147119	CHST7	1.96	0.0004	0.0061	16.060	15.995	32.967	31.897	11.038	9.567	11.534	9.782	26.424	24.447	27.868	21.610
ENSG00000124302	CHST8	1.95	0.0013	0.0146	0.136	0.065	1.118	1.179	0.442	0.287	0.139	0.146	0.568	0.072	0.431	0.332
ENSG00000131873	CHSY1	-1.71	0.0106	0.0656	18.919	20.826	10.617	11.724	18.544	25.351	20.149	27.886	14.065	17.832	17.669	16.091
ENSG00000258289	CHURC1	1.86	0.0251	0.1193	2.858	1.697	4.889	5.109	2.208	1.435	1.112	1.460	2.557	3.883	1.436	2.793
ENSG00000136425	CIB2	-2.59	1.7e-05	0.0007	16.877	16.583	5.588	6.091	17.514	15.115	18.621	20.440	5.967	4.746	5.028	5.253
ENSG00000166165	CKB	-1.76	0.0002	0.0042	194.493	193.313	115.246	104.993	203.250	176.982	189.821	172.574	89.360	90.455	94.091	80.456
ENSG00000217555	CKLF	-1.76	0.0034	0.0288	4.083	3.199	1.816	1.441	4.710	4.401	3.752	3.066	2.273	3.236	3.448	2.793
ENSG00000123975	CKS2	-1.62	0.016	0.0871	16.877	19.455	9.359	12.379	12.657	15.594	14.591	16.352	7.530	10.786	8.044	9.375
ENSG00000163347	CLDN1	2.4	0.0099	0.0625	5.580	4.831	11.175	17.095	2.208	4.592	2.779	3.358	1.137	1.438	1.724	2.992
ENSG00000013297	CLDN11	14.9	1.6e-06	0.0002	15.788	16.583	282.038	230.422	17.367	14.254	22.651	15.768	590.287	505.986	643.407	531.807
ENSG00000285098	CLDN23	-2.93	0.0006	0.0081	1.633	3.199	0.140	0.131	2.649	3.540	3.196	4.015	0.000	0.072	0.144	0.266
ENSG00000176435	CLEC14A	12.97	1.44e-07	3.51e-05	0.272	0.196	16.903	13.296	0.442	0.574	0.278	0.073	15.059	14.812	18.244	16.490
ENSG00000110852	CLEC2B	30.52	6.14e-08	2.17e-05	0.408	0.718	50.010	43.163	0.589	1.052	0.695	0.584	46.172	49.614	58.753	56.652
ENSG00000153132	CLGN	2.09	0.0261	0.1227	1.497	0.196	2.794	2.423	0.442	0.574	0.695	1.022	3.268	1.869	2.442	2.660
ENSG00000155962	CLIC2	2.64	0.0023	0.0218	1.633	0.849	4.750	4.912	2.355	1.818	2.223	2.336	2.131	4.314	3.448	3.192
ENSG00000169583	CLIC3	2.05	0.002	0.0199	14.563	12.404	30.872	26.527	14.718	13.776	22.512	15.987	23.015	19.126	29.879	24.070
ENSG00000159212	CLIC6	-2.03	0.0014	0.0155	2.450	3.003	0.698	0.982	3.532	3.827	3.057	3.431	0.426	0.935	0.718	0.399
ENSG00000166250	CLMP	1.79	0.0002	0.0043	126.713	132.597	213.030	255.245	124.805	139.194	119.784	131.182	188.806	208.161	193.640	203.201
ENSG00000102805	CLN5	1.62	0.0186	0.0969	27.493	26.049	39.253	49.385	24.431	34.153	21.400	29.638	30.971	35.233	34.332	36.305
ENSG00000182372	CLN8	1.92	0.0016	0.0167	25.996	26.572	52.384	50.237	25.020	30.039	25.847	25.550	31.539	35.952	24.851	35.640
ENSG00000139182	CLSTN3	-2.17	0.0031	0.0269	185.238	157.405	90.660	67.594	205.605	163.876	216.362	171.552	67.624	53.568	80.875	64.631
ENSG00000164309	CMYA5	2.14	0.0054	0.0402	1.633	1.567	4.470	4.650	2.060	1.531	2.918	1.314	3.836	3.883	2.729	3.857
ENSG00000144191	CNGA3	2.33	0.0019	0.0193	0.000	0.000	1.118	1.572	0.000	0.000	0.278	0.292	0.852	2.085	1.006	1.263
ENSG00000143786	CNIH3	2.96	0.0001	0.0032	1.225	0.718	4.610	4.978	0.442	0.765	0.695	0.292	2.557	2.732	2.729	2.394
ENSG00000142675	CNKSR1	-1.8	0.012	0.0716	1.905	0.783	0.419	0.131	1.619	1.913	1.390	1.168	0.000	0.000	0.000	0.133
ENSG00000153721	CNKSR3	-1.82	0.0206	0.1044	5.852	5.810	1.816	3.995	5.887	7.462	8.060	10.366	3.694	4.170	3.591	4.123
ENSG00000130176	CNN1	-2.49	3.89e-06	0.0003	51.039	56.864	20.116	22.007	44.300	47.355	42.661	47.596	21.452	23.081	25.139	25.400
ENSG00000148842	CNNM2	-1.75	0.0072	0.0493	9.527	9.662	4.051	6.222	9.419	7.366	7.365	8.760	7.814	6.543	4.453	5.120
ENSG00000168763	CNNM3	-1.8	5.06e-05	0.0016	34.571	33.557	18.998	18.012	31.643	35.779	30.710	34.164	20.031	22.362	23.415	23.272
ENSG00000162852	CNST	2.07	0.0016	0.0165	14.427	15.538	30.872	33.338	13.393	17.890	10.978	15.768	25.998	28.330	26.432	29.057
ENSG00000242689	CNTF	2.19	0.0124	0.0729	0.408	0.131	1.118	2.620	0.294	0.478	0.000	0.438	1.563	1.510	0.862	1.596
ENSG00000113805	CNTN3	3.65	1.72e-05	0.0007	8.983	11.686	36.599	43.949	8.831	8.993	11.395	11.680	34.238	41.632	38.642	35.773
ENSG00000108797	CNTNAP1	-2.06	1.38e-05	0.0006	390.620	418.943	189.143	203.502	419.893	457.284	449.956	516.261	208.554	213.410	199.961	206.858
ENSG00000278728	CNTNAP2	2.29	0.003	0.0262	0.408	0.261	1.676	2.489	0.000	0.287	0.000	0.000	0.000	0.575	0.144	0.066
ENSG00000119397	CNTRL	-1.76	0.0431	0.1727	5.308	5.484	2.235	3.078	3.532	6.697	4.169	7.227	3.410	4.314	4.022	4.256
ENSG00000082438	COBLL1	-7.49	0.0003	0.0048	77.988	87.614	7.543	13.624	71.380	99.301	63.783	101.763	6.393	10.354	5.746	6.782
ENSG00000123500	COL10A1	2.63	0.0013	0.0143	0.408	1.110	3.073	4.061	0.294	0.191	0.417	0.584	1.421	0.863	1.580	1.064
ENSG00000060718	COL11A1	-1.86	0.0057	0.0417	0.544	1.240	0.000	0.000	0.736	1.435	0.973	1.022	0.000	0.072	0.000	0.066
ENSG00000197467	COL13A1	3.08	2.21e-05	0.0009	11.161	12.013	38.974	36.613	10.449	11.480	7.504	9.417	18.895	22.865	20.973	24.203
ENSG00000182871	COL18A1	-12.92	9.59e-06	0.0005	89.693	74.622	5.727	5.109	97.578	68.401	96.439	71.103	6.535	6.831	9.768	6.184
ENSG00000196739	COL27A1	-4.21	2.36e-06	0.0002	25.996	25.853	6.007	4.847	21.340	18.368	24.874	24.236	9.803	9.635	12.067	10.040
ENSG00000187498	COL4A1	-4.58	4.12e-08	1.73e-05	358.635	329.957	76.132	72.637	256.675	249.975	277.227	261.854	69.471	76.577	67.659	65.096
ENSG00000134871	COL4A2	-2.19	0.0007	0.0094	780.559	652.407	347.135	306.137	718.954	581.171	664.929	545.315	330.163	283.373	289.311	247.951
ENSG00000188153	COL4A5	-14.68	1.17e-07	3.08e-05	70.774	71.684	3.911	3.930	79.475	70.028	96.717	83.878	2.415	2.445	4.884	3.524
ENSG00000197565	COL4A6	-2.08	0.0015	0.0159	0.817	1.697	0.000	0.131	1.030	1.148	1.390	1.898	0.000	0.000	0.000	0.000
ENSG00000080573	COL5A3	-3.46	1.76e-05	0.0007	17.013	14.037	3.353	4.192	18.839	17.411	17.926	14.381	16.764	16.035	13.934	12.634
ENSG00000163359	COL6A3	-2.55	0.0031	0.0268	73.088	87.092	26.262	35.696	72.263	100.736	75.317	113.005	73.875	84.846	63.350	80.855
ENSG00000206384	COL6A6	2.36	0.0003	0.0056	0.000	0.000	1.118	1.637	0.147	0.096	0.000	0.000	1.989	1.438	0.575	1.064
ENSG00000114270	COL7A1	-3.14	0.0003	0.0057	50.903	35.842	14.249	11.724	46.802	38.745	51.277	42.340	23.015	18.407	22.266	18.618
ENSG00000144810	COL8A1	2.84	2.45e-06	0.0002	54.170	56.538	173.218	146.388	41.651	45.059	41.271	45.041	288.679	287.040	209.441	216.766
ENSG00000158270	COLEC12	-6.43	1.16e-09	2.05e-06	321.479	333.809	51.407	48.861	428.723	445.038	454.264	462.314	184.260	196.944	163.904	168.559
ENSG00000170619	COMMD5	1.7	0.0475	0.185	2.994	2.416	5.308	5.240	3.532	1.626	3.613	3.139	4.830	3.236	2.729	4.189
ENSG00000105664	COMP	12.67	4.29e-08	1.75e-05	12.113	11.295	171.821	148.680	12.216	10.715	11.673	10.293	226.738	206.436	196.800	182.722
ENSG00000005243	COPZ2	1.6	8.63e-07	0.0001	61.247	58.040	97.226	95.168	57.693	57.974	56.557	55.189	108.823	110.660	95.814	100.470
ENSG00000145244	CORIN	-2.9	0.0001	0.0027	2.994	2.024	0.140	0.262	1.913	2.392	1.945	1.387	0.142	0.144	0.144	0.000
ENSG00000102879	CORO1A	-1.8	0.0015	0.016	5.989	6.202	3.213	2.685	6.181	5.453	7.226	5.402	1.279	1.150	1.724	2.327
ENSG00000106789	CORO2A	-1.88	0.0084	0.0557	9.936	10.642	4.470	5.567	10.744	10.810	13.201	13.432	4.120	3.667	6.321	3.325
ENSG00000167549	CORO6	-1.96	0.0063	0.045	11.297	9.793	4.750	4.978	9.125	11.289	8.894	13.432	5.399	6.256	8.188	5.585
ENSG00000160471	COX6B2	-1.83	0.0238	0.1151	1.361	3.003	0.698	0.655	1.766	3.348	2.223	2.263	0.142	0.216	0.431	0.465
ENSG00000161281	COX7A1	3.66	3.69e-05	0.0012	9.527	7.573	36.460	31.243	5.298	4.879	6.253	7.519	23.725	22.003	20.255	26.796
ENSG00000128510	CPA4	-5.59	1.84e-06	0.0002	195.990	218.840	36.599	35.893	195.155	230.268	241.236	270.103	44.041	49.829	41.227	50.800
ENSG00000109472	CPE	13.26	6.6e-08	2.22e-05	9.663	9.858	137.317	146.126	13.246	16.742	17.092	17.666	83.535	96.423	100.411	108.981
ENSG00000214575	CPEB1	1.73	0.0164	0.0885	1.225	0.522	1.956	2.423	0.442	0.096	0.417	0.730	1.421	1.438	2.155	1.529
ENSG00000137449	CPEB2	1.69	0.0362	0.154	2.586	1.567	4.191	4.061	1.472	1.626	1.668	2.920	3.268	4.099	2.873	4.787
ENSG00000106034	CPED1	-1.84	0.0058	0.0423	17.557	18.737	9.080	9.759	16.925	20.568	11.812	17.447	14.917	13.302	12.067	15.958
ENSG00000135678	CPM	-2.26	0.0017	0.0172	7.214	11.490	3.073	3.930	13.540	13.202	11.256	14.381	4.404	4.530	4.022	3.591
ENSG00000140848	CPNE2	-2.05	8.34e-05	0.0022	27.629	24.613	12.433	11.986	30.024	24.873	30.016	27.083	15.343	13.590	13.503	13.033
ENSG00000139117	CPNE8	2.71	0.0034	0.0289	2.858	2.481	8.382	9.497	2.355	3.731	1.668	3.212	5.683	9.132	6.177	7.381
ENSG00000205560	CPT1B	-1.9	0.0025	0.0231	7.350	7.116	3.772	2.947	6.329	8.897	9.866	7.738	3.978	4.602	6.177	5.519
ENSG00000088882	CPXM1	-3.61	3.97e-05	0.0013	2.994	3.460	0.140	0.196	3.974	4.114	3.752	5.475	0.284	0.000	0.144	0.133
ENSG00000109625	CPZ	-18.64	4.66e-06	0.0003	33.618	30.554	0.698	0.851	47.832	34.822	58.920	41.464	6.961	4.099	4.453	4.256
ENSG00000157613	CREB3L1	-2.69	6.25e-07	9.17e-05	131.885	125.546	48.892	45.521	127.749	123.314	145.909	139.650	71.317	77.225	73.118	66.626
ENSG00000143578	CREB3L4	-2.31	0.0038	0.0311	5.580	4.439	1.257	1.965	3.827	5.931	4.447	5.037	5.541	3.523	3.017	3.524
ENSG00000137504	CREBZF	-1.65	0.0041	0.033	15.380	17.105	9.639	9.301	14.129	17.316	15.286	17.228	11.934	12.799	10.630	14.495
ENSG00000143162	CREG1	-1.66	0.0293	0.1327	5.172	4.570	2.514	2.554	3.238	6.697	5.281	5.621	3.552	3.955	2.442	2.261
ENSG00000213145	CRIP1	2.97	0.003	0.0266	0.817	0.261	2.794	4.323	0.442	1.052	1.390	0.511	5.825	5.105	9.194	7.713
ENSG00000182809	CRIP2	5.2	6.75e-05	0.0019	14.291	12.992	85.212	66.218	18.839	12.915	20.288	16.060	80.978	68.596	105.295	80.124
ENSG00000121005	CRISPLD1	-1.72	0.0154	0.0848	0.953	0.522	0.000	0.000	2.060	1.339	1.529	0.657	0.000	0.000	0.000	0.066
ENSG00000006016	CRLF1	2.97	1.05e-05	0.0005	13.338	12.143	42.466	37.203	14.570	11.671	13.340	12.483	58.247	53.353	41.515	42.555
ENSG00000215908	CROCCP2	2.17	0.0015	0.0164	6.805	4.896	13.131	14.279	6.770	4.879	8.894	8.541	16.338	12.439	14.652	13.166
ENSG00000109846	CRYAB	1.72	1.21e-05	0.0006	125.897	128.549	217.221	220.597	120.831	125.705	109.640	121.984	246.770	255.402	214.900	231.860
ENSG00000116791	CRYZ	2.53	0.0018	0.0182	23.954	25.135	60.347	66.808	22.371	33.961	22.929	33.799	45.745	56.085	55.880	61.373
ENSG00000172346	CSDC2	-2.74	0.0002	0.0035	80.846	75.275	30.313	25.610	81.683	66.679	93.521	69.059	26.424	28.546	27.293	30.121
ENSG00000121904	CSMD2	4.33	5.06e-05	0.0016	2.994	3.199	16.344	17.095	5.004	2.870	3.474	4.161	21.310	17.904	21.404	20.945
ENSG00000173546	CSPG4	-2.03	0.006	0.043	130.252	114.773	68.449	52.202	118.918	93.179	144.797	116.728	66.629	46.450	67.372	56.386
ENSG00000178662	CSRNP3	-1.64	0.0213	0.1065	3.947	4.635	1.816	2.685	6.181	6.123	4.864	7.008	1.137	2.013	2.011	2.128
ENSG00000175315	CST6	3.08	0.0003	0.0054	6.261	5.223	20.255	19.125	6.329	4.879	6.948	6.059	14.349	11.576	20.255	13.498
ENSG00000150527	CTAGE5	1.78	0.0005	0.0072	15.244	13.449	27.240	25.413	21.929	17.124	20.010	19.345	16.196	17.688	19.536	20.812
ENSG00000144677	CTDSPL	-1.77	0.0475	0.1852	16.060	11.425	8.521	6.091	16.484	9.758	14.869	9.855	14.065	11.720	14.365	11.570
ENSG00000118523	CTGF	2.07	0.0003	0.005	761.096	822.282	1532.281	1753.117	536.603	657.417	491.228	578.531	1151.449	1270.395	1146.613	1264.755
ENSG00000164932	CTHRC1	1.86	0.0089	0.058	8.983	13.253	20.954	21.352	10.008	13.393	9.171	13.140	46.456	49.470	49.559	53.527
ENSG00000119326	CTNNAL1	-2.13	0.0091	0.059	48.181	65.417	21.932	30.326	45.183	64.766	39.048	52.269	26.282	30.056	21.835	28.725
ENSG00000109861	CTSC	-2.95	8.53e-05	0.0022	53.081	60.716	17.461	19.780	53.866	70.506	50.304	63.876	39.210	40.122	39.791	42.356
ENSG00000103811	CTSH	-2.18	0.0006	0.0086	21.368	21.871	8.242	10.611	24.578	29.274	27.236	30.952	8.382	10.714	12.067	10.173
ENSG00000107611	CUBN	2.07	0.0023	0.0219	0.544	0.718	2.654	2.096	0.294	0.287	0.139	0.146	1.279	2.517	1.149	1.463
ENSG00000158290	CUL4B	-1.78	0.0053	0.0397	192.996	216.294	109.518	119.337	197.216	254.950	168.282	230.025	148.175	168.327	143.075	166.098
ENSG00000154639	CXADR	-1.99	0.0017	0.0178	1.361	1.959	0.559	0.131	1.472	1.531	0.973	1.314	0.000	0.000	0.144	0.000
ENSG00000145824	CXCL14	-2.48	0.0019	0.0194	7.894	6.920	2.794	2.030	8.242	6.792	10.144	8.103	4.688	3.523	4.740	2.793
ENSG00000161921	CXCL16	-2.68	0.0003	0.0055	11.569	11.490	2.794	4.781	13.540	12.628	14.452	14.527	4.688	4.889	5.315	6.516
ENSG00000081041	CXCL2	1.66	0.0361	0.1536	1.905	1.306	4.191	2.554	2.060	2.296	2.640	2.847	1.137	2.373	1.149	1.396
ENSG00000163734	CXCL3	1.93	0.009	0.0585	0.544	0.718	1.537	2.882	2.060	1.626	0.695	0.949	0.568	1.222	1.006	0.931
ENSG00000147231	CXorf57	1.76	0.0063	0.0448	0.136	0.392	1.257	1.179	0.000	0.383	0.556	1.022	0.568	0.575	0.862	0.665
ENSG00000184785	CXorf69	-2.02	0.0018	0.0184	2.450	1.502	0.279	0.655	1.913	1.913	2.501	2.263	1.421	1.007	1.293	1.263
ENSG00000114395	CYB561D2	1.65	0.0018	0.0183	2.178	2.546	4.889	4.192	2.796	3.157	3.613	3.942	2.699	3.523	4.597	3.790
ENSG00000166394	CYB5R2	-2.37	0.0116	0.0696	12.249	13.841	3.492	6.812	11.333	11.958	10.283	11.461	4.830	7.334	3.304	5.984
ENSG00000161544	CYGB	1.95	0.0168	0.09	2.042	1.371	4.330	4.126	1.325	2.966	2.223	1.314	9.376	10.426	8.619	7.181
ENSG00000083799	CYLD	1.7	0.0003	0.0056	73.496	79.976	123.627	138.201	76.679	79.403	70.175	79.425	69.897	79.238	72.830	81.254
ENSG00000140459	CYP11A1	1.65	0.0045	0.0353	3.403	3.330	5.308	7.270	3.091	3.253	3.474	3.577	4.972	6.831	7.470	6.782
ENSG00000140465	CYP1A1	2.59	0.02	0.1021	0.408	0.522	1.676	4.388	0.147	0.383	0.973	0.073	0.568	0.000	0.431	0.399
ENSG00000138061	CYP1B1	12.72	6.44e-08	2.22e-05	62.744	65.025	827.535	821.016	84.037	74.907	75.039	59.058	597.674	549.848	639.529	636.999
ENSG00000003137	CYP26B1	3.34	0.0003	0.0057	0.272	0.457	3.772	3.340	0.147	0.383	0.695	0.073	6.961	6.903	6.752	5.120
ENSG00000135929	CYP27A1	-2.29	0.0002	0.0039	14.563	11.752	4.750	5.567	15.306	14.350	16.258	14.819	9.092	7.909	6.033	4.721
ENSG00000186684	CYP27C1	2.57	0.0002	0.004	0.544	0.522	2.514	3.406	1.472	1.339	1.529	1.825	1.421	1.654	2.155	1.330
ENSG00000272532	CYP2D6	-2.43	0.0009	0.0115	2.314	1.567	0.140	0.262	1.177	1.435	2.223	1.606	0.284	0.000	0.287	0.000
ENSG00000186104	CYP2R1	-1.97	0.0378	0.1585	1.361	1.632	0.419	0.131	0.589	2.200	1.251	0.730	0.284	0.863	1.293	0.997
ENSG00000167600	CYP2S1	-11.18	6.46e-06	0.0004	11.705	11.686	0.140	0.131	14.570	12.724	11.951	13.432	0.000	0.360	1.724	0.731
ENSG00000145476	CYP4V2	2.87	0.0007	0.0099	7.077	9.140	23.608	26.461	6.770	8.610	7.782	10.804	17.758	26.101	23.128	24.868
ENSG00000142871	CYR61	1.67	0.0009	0.0111	1123.133	1236.328	1819.069	2120.168	1102.053	1136.321	1090.150	1112.531	1621.690	1915.012	1691.907	1964.988
ENSG00000170891	CYTL1	2.21	0.0063	0.0446	0.136	0.196	0.978	2.358	0.000	0.478	0.139	0.219	1.705	1.726	1.149	1.330
ENSG00000146122	DAAM2	-2.49	7.91e-05	0.0021	74.585	87.680	31.012	32.683	72.852	82.847	72.399	84.900	49.013	56.444	40.797	47.742
ENSG00000153071	DAB2	2.16	0.002	0.0196	237.638	266.695	523.286	566.819	217.967	289.103	173.423	233.967	636.742	776.560	535.670	642.385
ENSG00000136848	DAB2IP	-1.93	6.41e-06	0.0004	109.564	96.232	54.340	51.154	98.019	98.345	103.109	98.405	46.740	47.960	49.416	47.542
ENSG00000179284	DAND5	-1.93	0.0045	0.035	1.089	2.024	0.419	0.196	1.619	1.339	1.945	1.460	0.000	0.216	0.000	0.133
ENSG00000196730	DAPK1	-2.42	0.0002	0.0037	60.158	73.447	26.681	27.051	53.866	67.923	55.168	64.168	31.397	36.815	32.034	33.978
ENSG00000003249	DBNDD1	-1.97	0.0103	0.0644	28.990	27.290	15.645	12.183	33.998	25.543	25.847	20.002	14.633	12.296	14.221	8.910
ENSG00000244274	DBNDD2	-3.65	0.0002	0.0037	48.861	44.003	15.226	9.366	52.542	44.198	43.356	42.486	8.808	9.923	12.641	9.907
ENSG00000143164	DCAF6	1.91	0.0002	0.0037	26.268	32.056	58.391	54.560	36.941	31.952	33.768	36.573	36.511	39.907	42.808	41.824
ENSG00000057019	DCBLD2	3.91	4.97e-05	0.0015	83.296	105.242	346.436	393.315	87.422	104.850	77.679	92.492	186.675	216.430	196.800	250.810
ENSG00000156136	DCK	1.61	0.005	0.0382	22.321	20.696	30.732	40.085	17.514	20.186	18.899	21.681	19.037	20.205	20.398	24.735
ENSG00000133083	DCLK1	-7.07	0.0002	0.0038	10.752	14.102	1.676	0.327	12.951	15.594	12.368	16.279	1.705	1.366	1.724	1.330
ENSG00000170390	DCLK2	-5.01	2.75e-05	0.001	60.566	54.579	12.293	9.235	69.173	50.703	60.309	50.151	8.098	6.543	8.906	8.644
ENSG00000110063	DCPS	-1.77	0.0001	0.0033	55.394	46.614	27.659	28.819	47.979	52.138	45.579	41.610	33.102	31.566	27.581	30.254
ENSG00000188215	DCUN1D3	1.68	0.0054	0.0399	35.932	40.347	63.280	65.891	41.651	41.615	30.849	38.982	44.609	57.954	47.404	58.979
ENSG00000153904	DDAH1	1.61	3.09e-07	5.63e-05	336.450	330.153	526.499	545.270	296.118	284.032	229.147	229.222	519.395	536.977	479.216	474.424
ENSG00000168209	DDIT4	-5.58	4.04e-05	0.0013	135.288	118.625	25.284	18.929	147.470	112.790	198.853	142.424	31.965	30.559	34.476	28.326
ENSG00000013573	DDX11	-1.99	0.0002	0.0037	6.941	7.443	3.353	2.882	8.683	7.462	7.643	7.373	3.836	2.876	3.879	3.857
ENSG00000248472	DDX11L9	2.51	0.0005	0.0072	0.408	0.131	1.816	2.554	0.147	0.096	0.556	0.803	1.989	2.517	2.729	3.790
ENSG00000225859	DDX39B	-1.7	0.0009	0.0114	152.301	171.703	88.006	101.653	157.625	181.861	149.244	180.166	116.637	121.158	109.892	114.500
ENSG00000181381	DDX60L	1.63	0.0005	0.0077	37.293	33.557	55.178	61.372	35.764	37.501	30.294	31.390	39.495	45.515	46.112	52.995
ENSG00000023892	DEF6	-3.88	5.37e-06	0.0003	6.805	8.487	1.257	1.179	6.770	6.888	6.531	6.059	1.989	1.438	1.149	1.396
ENSG00000146966	DENND2A	-5.24	1.04e-05	0.0005	6.533	8.422	0.559	0.655	7.064	9.854	6.948	6.424	2.841	3.523	3.448	3.059
ENSG00000105339	DENND3	-2.77	8.36e-06	0.0004	27.765	25.070	9.080	8.711	25.609	22.769	22.512	19.710	8.666	8.413	10.199	12.035
ENSG00000170456	DENND5B	2.33	0.0001	0.0028	17.694	19.129	42.327	46.176	21.635	17.890	18.760	21.608	21.168	26.461	24.564	23.538
ENSG00000121690	DEPDC7	1.98	0.0298	0.1342	4.083	4.505	9.499	9.497	3.974	7.462	4.725	6.059	4.830	5.249	4.166	8.445
ENSG00000155792	DEPTOR	5	0.0002	0.0038	5.716	4.244	29.056	28.295	4.415	2.009	5.697	4.526	41.626	40.626	44.531	37.834
ENSG00000062282	DGAT2	2.14	1.53e-05	0.0007	45.051	39.694	94.991	88.029	42.092	39.893	40.855	36.938	33.386	30.200	37.636	38.632
ENSG00000070413	DGCR2	-1.79	0.0237	0.1149	304.329	242.082	168.888	135.057	283.019	208.743	311.273	214.987	181.277	139.493	188.325	149.010
ENSG00000065357	DGKA	1.43	0.0042	0.0335	43.009	44.264	58.950	66.611	39.443	47.833	46.830	54.897	47.592	46.666	58.896	59.245
ENSG00000136267	DGKB	-1.69	0.0469	0.1833	2.042	3.068	0.559	1.768	1.619	1.339	1.668	2.628	1.421	1.654	1.724	1.928
ENSG00000157680	DGKI	2.36	0.0213	0.1066	0.408	1.893	4.470	3.144	1.766	1.626	0.834	1.825	2.841	2.732	2.442	3.990
ENSG00000162496	DHRS3	-2.71	9.29e-06	0.0005	237.638	215.380	87.028	78.598	279.045	256.002	333.229	283.900	86.234	84.990	75.847	68.288
ENSG00000117597	DIEXF	2.15	0.0004	0.0066	34.707	31.272	75.154	69.231	38.413	29.465	28.765	27.667	54.127	56.948	64.355	50.601
ENSG00000211448	DIO2	-4.6	1.8e-06	0.0002	48.589	48.769	11.036	8.711	41.798	36.544	35.852	33.799	12.928	11.648	15.083	13.631
ENSG00000066084	DIP2B	-1.68	0.0002	0.0036	18.646	20.696	11.175	11.397	23.695	20.951	17.787	16.790	11.365	12.727	10.630	11.836
ENSG00000154309	DISP1	-2.12	0.0026	0.0236	2.994	2.938	1.118	0.655	2.208	2.966	1.668	1.825	1.137	1.007	1.293	0.532
ENSG00000140323	DISP2	-1.68	0.0334	0.1456	1.497	0.457	0.140	0.131	0.736	0.383	0.556	0.876	0.426	0.144	0.144	0.199
ENSG00000155011	DKK2	4.72	6.61e-05	0.0018	0.681	0.196	5.448	5.960	0.294	0.000	0.000	0.219	16.480	19.989	15.514	19.283
ENSG00000126787	DLGAP5	-1.65	0.0172	0.0914	24.907	27.290	15.645	15.261	19.574	24.682	15.008	14.965	8.524	13.877	16.663	14.163
ENSG00000171462	DLK2	-4.73	0.0001	0.0029	6.941	6.855	0.559	0.786	6.917	6.027	7.504	6.643	0.284	1.222	0.718	1.064
ENSG00000090932	DLL3	-1.68	0.0178	0.0937	5.172	4.309	2.934	1.965	4.562	6.027	5.003	4.088	2.841	2.301	1.724	2.726
ENSG00000144355	DLX1	5.29	6.91e-06	0.0004	1.089	1.045	10.058	9.825	0.589	0.670	1.806	2.044	5.256	7.478	8.044	6.117
ENSG00000115844	DLX2	5.42	7.34e-05	0.002	3.403	3.068	19.697	24.431	4.415	2.774	2.779	3.504	4.262	6.687	5.315	6.250
ENSG00000064195	DLX3	7.21	2.93e-05	0.001	0.544	0.392	9.499	9.628	0.442	0.478	0.278	0.949	1.563	1.007	2.155	3.458
ENSG00000161249	DMKN	-2.74	0.0001	0.0032	12.658	11.947	4.191	3.537	16.484	13.489	21.678	17.301	6.535	4.818	5.315	5.319
ENSG00000167646	DNAAF3	-2.81	0.0003	0.005	3.675	2.154	0.279	0.458	3.974	3.157	2.918	2.482	1.137	1.150	1.149	0.997
ENSG00000135924	DNAJB2	-1.82	7.48e-05	0.002	31.576	28.726	17.322	14.934	30.171	28.221	35.574	31.609	29.408	28.114	21.547	21.743
ENSG00000178401	DNAJC22	-2.97	5.36e-05	0.0016	6.125	6.724	1.257	1.768	8.242	10.141	8.894	9.855	1.137	1.582	1.580	1.862
ENSG00000213551	DNAJC9	1.68	0.0285	0.1303	7.894	13.253	16.763	19.060	10.744	15.976	11.395	12.921	14.775	14.453	15.227	14.362
ENSG00000163879	DNALI1	-1.93	0.0432	0.1728	8.711	15.473	4.191	7.270	10.744	16.263	13.062	18.980	5.825	7.047	7.901	7.979
ENSG00000256453	DND1	-2	0.0327	0.143	13.610	7.704	5.308	4.061	12.363	7.366	9.588	7.008	8.524	5.896	7.901	6.450
ENSG00000147251	DOCK11	-2.17	0.0002	0.004	34.979	34.732	14.528	16.636	34.733	41.328	30.571	38.909	29.834	29.696	19.967	22.341
ENSG00000128512	DOCK4	1.95	0.0027	0.0246	6.261	6.463	12.852	13.820	6.181	6.410	7.226	5.767	9.518	7.190	8.332	12.102
ENSG00000101134	DOK5	9.99	2.52e-05	0.0009	1.769	1.436	24.865	25.020	2.355	2.487	0.973	2.555	14.207	20.205	15.658	16.091
ENSG00000206052	DOK6	2.04	0.0081	0.0543	0.136	0.065	0.698	1.965	0.000	0.000	0.278	0.000	1.705	1.294	1.293	1.396
ENSG00000175920	DOK7	1.84	0.0199	0.1016	0.136	0.131	1.257	0.917	0.736	0.287	0.834	0.438	0.000	0.575	0.718	0.332
ENSG00000154813	DPH3	1.96	0.0003	0.0054	28.446	28.661	52.804	61.044	28.111	31.570	24.596	31.317	40.773	44.077	43.382	46.412
ENSG00000197635	DPP4	-1.66	0.0111	0.0676	26.132	31.076	14.668	19.060	27.080	38.745	32.795	33.653	54.838	62.916	49.559	54.524
ENSG00000143196	DPT	7.72	7.33e-05	0.002	0.000	0.522	8.521	8.515	0.000	0.191	0.695	0.000	21.168	25.957	23.271	26.996
ENSG00000188641	DPYD	2.12	0.0014	0.0155	44.778	52.751	97.505	110.822	51.512	64.192	44.329	60.080	84.103	102.175	96.820	102.598
ENSG00000092964	DPYSL2	-1.73	0.0078	0.0523	0.953	0.979	0.140	0.131	0.147	0.670	0.556	1.095	0.000	0.072	0.000	0.000
ENSG00000151640	DPYSL4	3.46	5.67e-05	0.0017	10.208	7.639	34.644	31.570	7.800	5.549	9.727	8.322	29.266	29.481	33.758	32.781
ENSG00000102385	DRP2	2.66	0.001	0.0124	0.272	0.457	3.073	2.227	0.736	1.818	0.973	0.803	1.563	1.366	1.436	1.662
ENSG00000046604	DSG2	-2.49	0.0007	0.0096	2.858	4.635	1.118	0.655	4.562	5.357	2.918	3.212	0.568	0.575	1.149	0.864
ENSG00000151914	DST	1.67	0.0028	0.0249	141.549	149.310	232.168	254.525	147.323	179.756	111.030	145.198	248.190	269.423	218.060	232.591
ENSG00000138101	DTNB	-1.79	0.0024	0.0222	16.469	18.607	7.823	11.069	20.016	21.334	17.926	20.294	7.814	7.838	10.055	8.245
ENSG00000178498	DTX3	-1.8	0.0026	0.0239	41.104	30.293	21.233	17.291	31.348	32.048	38.909	32.704	25.004	22.290	22.840	24.270
ENSG00000110042	DTX4	-3.01	0.0002	0.0036	8.438	7.312	1.676	2.227	13.246	9.088	10.422	11.242	0.710	1.079	2.011	2.061
ENSG00000137857	DUOX1	2.48	0.0037	0.0303	0.681	0.392	3.213	2.423	0.589	0.670	1.112	0.219	1.847	1.222	1.867	2.327
ENSG00000276023	DUSP14	2.08	2.33e-07	4.82e-05	106.842	113.664	225.183	235.072	109.793	106.094	94.355	97.602	134.679	137.264	148.821	143.025
ENSG00000167065	DUSP18	1.79	0.0006	0.0082	40.967	40.086	77.948	68.707	39.002	38.266	44.051	40.734	50.149	52.634	62.200	47.742
ENSG00000158050	DUSP2	-1.73	0.0316	0.1398	5.716	5.484	2.934	2.685	5.593	4.879	11.951	7.884	1.989	0.719	2.298	2.327
ENSG00000158716	DUSP23	1.71	0.0059	0.0427	14.427	14.559	28.218	23.055	14.129	12.437	14.869	11.461	22.731	19.126	21.691	16.690
ENSG00000108861	DUSP3	1.61	0.0007	0.0096	64.513	53.339	92.895	96.806	55.780	53.190	52.249	45.917	52.991	48.966	53.725	49.603
ENSG00000158560	DYNC1I1	3.61	0.0008	0.0103	0.817	0.065	3.353	4.781	0.000	0.383	0.556	0.876	2.415	2.589	2.873	2.926
ENSG00000165169	DYNLT3	1.52	0.023	0.1124	107.114	109.551	153.102	177.696	99.344	129.627	92.965	123.590	145.192	169.333	144.512	173.080
ENSG00000133740	E2F5	-1.78	0.0183	0.0955	4.083	5.353	2.235	2.161	3.974	5.453	3.474	5.329	1.563	2.517	2.011	2.726
ENSG00000164330	EBF1	1.91	0.0003	0.0049	12.930	10.576	21.652	25.020	9.566	11.289	10.839	11.388	39.210	40.985	35.051	38.100
ENSG00000221818	EBF2	15.3	4.55e-08	1.82e-05	0.544	0.522	21.093	23.907	0.442	0.765	0.556	0.365	20.173	19.845	19.393	21.012
ENSG00000108001	EBF3	2.86	0.0004	0.0063	1.361	0.783	4.750	4.978	0.736	0.765	1.945	1.095	6.535	4.961	7.470	6.649
ENSG00000088881	EBF4	-1.62	0.0146	0.0818	0.953	1.240	0.559	0.065	1.619	2.105	1.668	2.044	0.142	0.000	0.287	0.465
ENSG00000122882	ECD	1.75	0.0119	0.0711	25.452	35.255	49.870	56.656	29.582	35.492	34.601	46.574	40.773	38.397	36.487	47.077
ENSG00000117298	ECE1	-1.69	2.3e-05	0.0009	558.572	577.458	321.012	349.890	555.000	577.345	561.542	592.912	361.986	386.914	330.538	358.860
ENSG00000145194	ECE2	-2.72	0.0006	0.0081	6.669	4.374	1.118	1.637	5.151	4.783	5.836	4.453	1.989	2.229	1.867	2.460
ENSG00000134463	ECHDC3	-1.94	0.0009	0.0115	4.083	3.330	1.537	1.310	5.740	5.070	6.670	5.110	1.989	1.438	2.011	1.795
ENSG00000143369	ECM1	1.95	0.0003	0.0054	1066.378	956.250	2028.188	1909.199	1181.675	1011.764	1208.823	1016.243	2061.528	1838.578	2045.430	1813.518
ENSG00000116406	EDEM3	1.65	6.86e-06	0.0004	101.262	92.184	163.160	156.082	94.634	94.135	87.823	87.528	125.871	121.877	114.345	120.352
ENSG00000164176	EDIL3	5.23	0.0002	0.0035	0.544	1.110	7.823	9.104	1.030	2.009	1.668	0.730	11.365	11.361	7.901	9.043
ENSG00000078401	EDN1	4.65	1.03e-05	0.0005	4.900	6.529	30.872	29.081	5.593	7.079	3.891	4.599	10.371	12.080	12.498	14.163
ENSG00000151617	EDNRA	-3.93	4.84e-06	0.0003	31.985	34.145	6.845	8.580	33.115	37.310	37.797	39.931	4.262	3.739	2.873	3.524
ENSG00000101210	EEF1A2	-5.43	1.58e-06	0.0002	96.498	107.266	15.785	20.304	90.366	93.083	118.395	111.545	9.376	10.426	11.492	9.907
ENSG00000122547	EEPD1	-1.61	0.0007	0.0094	7.486	7.116	3.632	4.716	7.653	7.271	5.558	5.694	7.387	8.413	9.337	8.644
ENSG00000130038	EFCAB4B	1.62	0.0173	0.0918	2.722	2.024	4.330	4.519	3.385	2.774	2.362	2.847	3.836	4.889	6.033	3.857
ENSG00000186976	EFCAB6	1.83	0.0124	0.073	0.544	0.718	2.654	1.441	1.030	1.148	1.251	0.876	1.847	1.294	1.580	2.527
ENSG00000115380	EFEMP1	-1.66	4.57e-06	0.0003	348.699	364.755	212.192	217.846	382.804	414.904	438.700	455.744	373.209	360.741	345.621	335.056
ENSG00000163576	EFHB	1.69	0.0015	0.016	0.136	0.000	0.698	0.917	0.000	0.287	0.139	0.146	0.284	0.144	0.287	0.332
ENSG00000115468	EFHD1	-28.86	1.14e-07	3.04e-05	43.553	43.220	0.698	0.393	37.088	34.631	47.942	39.347	0.426	0.072	0.000	0.000
ENSG00000169242	EFNA1	-2.1	0.003	0.0263	3.130	1.893	0.419	0.917	3.532	4.305	5.003	4.818	0.284	0.144	0.575	0.864
ENSG00000125266	EFNB2	-1.95	0.0174	0.0922	10.480	10.054	4.051	5.633	6.181	9.758	7.921	9.271	4.120	7.118	5.746	7.048
ENSG00000108947	EFNB3	-2.75	6.88e-05	0.0019	18.782	17.236	5.588	6.222	24.726	22.864	29.599	29.200	11.507	7.981	11.061	11.237
ENSG00000084710	EFR3B	4.72	8.45e-05	0.0022	2.042	2.677	13.969	15.654	1.766	2.296	1.112	1.898	5.114	6.112	5.315	8.046
ENSG00000140598	EFTUD1	1.67	0.0242	0.1162	31.712	35.059	52.105	60.717	28.111	37.118	23.623	35.989	40.915	44.221	36.343	47.941
ENSG00000120738	EGR1	-1.66	0.0075	0.0509	699.304	833.120	424.664	498.701	720.867	821.867	868.368	996.971	443.674	543.448	449.480	576.889
ENSG00000063046	EIF4B	-2.97	7.51e-06	0.0004	132.021	148.200	46.936	45.914	138.787	133.358	148.966	171.406	143.061	170.268	107.450	115.897
ENSG00000187840	EIF4EBP1	-2.45	2.66e-05	0.001	78.941	74.165	32.409	29.081	81.094	68.114	72.121	61.102	27.845	26.892	28.586	27.727
ENSG00000225968	ELFN1	1.98	0.0016	0.0164	3.130	1.959	5.169	6.746	2.060	2.296	3.752	3.431	9.092	8.628	10.055	8.976
ENSG00000111145	ELK3	2.03	9.81e-07	0.0001	75.130	71.227	154.220	145.078	79.328	73.663	70.870	67.161	162.808	160.345	156.866	155.792
ENSG00000156030	ELMSAN1	-1.61	0.0001	0.0033	37.020	39.694	22.351	24.562	37.235	36.736	38.770	44.311	27.845	28.474	29.879	27.328
ENSG00000170522	ELOVL6	1.71	0.0198	0.1012	6.125	6.333	11.175	11.593	5.446	8.132	4.308	5.621	7.814	10.138	7.757	11.437
ENSG00000162618	ELTD1	2.37	6.48e-05	0.0018	5.036	5.223	14.388	12.707	4.857	4.688	4.308	4.818	6.393	7.334	7.470	9.708
ENSG00000161671	EMC10	-1.61	0.0187	0.0973	415.391	358.226	264.297	215.816	406.941	312.732	452.735	346.826	256.430	212.188	256.559	215.037
ENSG00000164035	EMCN	11.5	2.25e-07	4.82e-05	0.136	0.065	11.315	11.986	0.147	0.191	0.000	0.000	7.530	10.210	9.912	11.769
ENSG00000186998	EMID1	-1.84	0.0005	0.0079	1.225	1.697	0.279	0.393	1.766	1.339	2.918	2.993	0.568	0.647	0.431	0.665
ENSG00000160963	EMID2	-1.75	0.0003	0.0056	1.089	0.783	0.140	0.065	0.736	0.861	0.695	1.022	0.142	0.072	0.000	0.000
ENSG00000138080	EMILIN1	-1.94	0.0004	0.0065	24.227	20.696	11.036	11.069	24.284	23.056	28.070	27.083	22.873	22.793	23.702	17.621
ENSG00000134531	EMP1	3.58	1.58e-11	1.64e-07	218.992	222.235	785.628	799.664	217.526	218.884	192.322	192.868	704.366	692.289	761.344	747.576
ENSG00000213853	EMP2	-1.78	8.23e-05	0.0021	92.551	94.535	52.664	51.809	97.872	101.980	105.471	110.669	69.186	65.145	75.416	62.104
ENSG00000142227	EMP3	1.67	0.0011	0.0131	454.861	430.564	777.106	702.662	490.390	423.418	491.783	420.703	730.080	642.028	793.809	696.443
ENSG00000170370	EMX2	19.57	7.95e-07	0.0001	2.994	2.416	82.418	61.634	3.385	3.348	2.501	4.015	136.100	124.034	127.705	129.195
ENSG00000229847	EMX2OS	16.75	6.71e-06	0.0004	2.042	2.481	55.458	51.612	2.502	0.957	1.668	2.409	98.310	83.480	82.168	76.732
ENSG00000163064	EN1	17.71	2.77e-07	5.24e-05	0.000	0.000	19.277	14.475	0.000	0.000	0.000	0.000	19.747	15.459	18.244	15.027
ENSG00000171617	ENC1	2.33	0.0016	0.0167	20.143	16.779	49.591	39.233	11.333	13.585	11.534	9.125	24.009	23.872	27.293	18.684
ENSG00000108515	ENO3	-1.67	0.0121	0.0717	2.178	2.546	0.978	1.048	1.766	1.435	3.891	2.628	3.125	1.941	3.304	2.793
ENSG00000001561	ENPP4	2.09	0.0015	0.0158	9.663	11.817	25.424	21.549	9.861	13.872	13.757	14.673	16.480	20.636	18.387	19.815
ENSG00000112796	ENPP5	2.66	4.98e-05	0.0015	1.497	1.306	5.029	5.764	1.177	1.626	1.806	1.241	4.546	4.889	4.597	4.521
ENSG00000187097	ENTPD5	1.61	0.0372	0.1566	15.516	23.373	29.056	33.666	18.397	21.812	21.956	24.455	28.129	26.964	20.111	30.919
ENSG00000188833	ENTPD8	-2.1	0.0004	0.0065	1.225	0.979	0.000	0.000	1.030	0.861	0.973	1.679	0.284	0.360	0.575	0.399
ENSG00000116016	EPAS1	1.68	0.0007	0.0093	112.014	119.605	191.937	197.935	115.239	141.586	125.760	140.234	146.329	147.834	138.335	158.984
ENSG00000079819	EPB41L2	1.84	4.41e-06	0.0003	103.712	104.654	185.930	199.245	94.781	103.798	103.526	107.822	141.356	150.207	150.689	152.667
ENSG00000082397	EPB41L3	2.77	0.0003	0.0052	59.205	63.524	158.271	186.145	51.364	66.392	49.331	63.000	107.402	129.642	106.732	128.464
ENSG00000158856	EPB49	-3.35	0.0031	0.027	4.219	5.484	0.978	0.524	4.415	6.410	6.392	10.220	1.137	1.510	0.862	2.394
ENSG00000152223	EPG5	1.61	0.0184	0.0962	62.064	76.646	102.813	121.040	50.040	69.454	45.301	59.350	102.288	110.372	89.925	101.534
ENSG00000142627	EPHA2	1.8	4.12e-05	0.0013	87.379	74.165	151.286	141.083	67.407	63.522	55.168	55.116	75.437	72.551	80.157	77.397
ENSG00000116106	EPHA4	-5.92	1.14e-07	3.04e-05	37.701	41.522	5.867	5.829	33.998	40.562	45.162	45.771	7.956	8.557	6.895	7.314
ENSG00000154928	EPHB1	3.19	1.41e-05	0.0006	0.272	0.131	2.375	3.340	0.147	0.287	0.000	0.073	1.705	1.726	2.011	2.194
ENSG00000196411	EPHB4	-1.94	0.0031	0.0269	56.892	51.837	29.056	26.068	69.173	53.190	68.091	55.481	47.734	34.298	38.785	37.635
ENSG00000106123	EPHB6	-33.84	5.91e-08	2.16e-05	52.400	45.570	0.559	0.393	67.848	58.356	87.962	73.220	0.852	1.294	1.293	1.064
ENSG00000120915	EPHX2	-2.37	0.0012	0.014	12.113	12.209	3.772	5.436	15.453	17.603	14.591	17.155	3.694	5.465	4.597	5.918
ENSG00000049283	EPN3	-1.86	0.0012	0.014	2.450	1.697	0.559	0.720	1.913	1.435	1.806	1.460	0.994	1.150	2.155	2.593
ENSG00000187266	EPOR	-1.69	0.0087	0.0573	37.020	29.444	21.792	16.833	41.945	35.205	43.078	36.792	13.212	10.642	13.072	11.104
ENSG00000131037	EPS8L1	-2.49	0.0038	0.0311	5.852	5.745	2.235	1.310	9.566	5.070	7.087	6.059	0.710	0.575	1.293	0.931
ENSG00000177106	EPS8L2	-1.66	0.0026	0.0236	41.920	36.299	23.748	22.466	36.352	27.360	43.217	42.486	39.637	33.651	39.647	38.100
ENSG00000083782	EPYC	1.62	0.0118	0.0707	0.000	0.392	1.118	0.720	0.000	0.000	0.000	0.073	0.000	0.072	0.000	0.266
ENSG00000164307	ERAP1	-1.64	0.0025	0.0232	31.576	38.584	19.557	22.269	31.643	40.754	37.797	39.712	27.703	29.265	24.420	24.203
ENSG00000164308	ERAP2	-21.83	5.91e-06	0.0004	65.602	67.637	2.235	1.965	60.048	77.872	64.895	80.082	1.279	1.007	0.431	1.662
ENSG00000065361	ERBB3	-4.44	7.98e-08	2.51e-05	83.296	87.092	18.300	18.536	79.916	86.386	79.486	90.886	14.207	13.806	13.934	14.628
ENSG00000178568	ERBB4	1.99	0.0208	0.105	0.272	0.392	1.257	2.096	0.000	0.287	0.556	0.219	0.426	0.791	0.000	0.731
ENSG00000124882	EREG	-5.58	3.35e-05	0.0012	3.947	5.288	0.000	0.000	3.091	5.549	3.196	3.723	0.000	0.000	0.000	0.000
ENSG00000099219	ERMP1	-1.61	0.0002	0.0036	37.429	40.021	22.770	24.496	44.006	44.198	47.803	43.727	24.862	22.218	19.824	22.209
ENSG00000086619	ERO1LB	-1.82	0.0414	0.168	7.214	8.879	3.073	5.043	5.740	10.619	6.670	10.074	4.404	4.746	4.166	4.787
ENSG00000139055	ERP27	-1.63	0.0002	0.0034	0.544	0.718	0.000	0.000	1.472	1.626	0.973	1.314	0.000	0.000	0.000	0.000
ENSG00000089248	ERP29	-1.85	0.0024	0.0226	172.580	178.167	90.800	97.788	140.259	186.166	173.840	215.717	123.314	137.408	112.909	137.374
ENSG00000023318	ERP44	-1.67	0.0087	0.0572	197.351	202.127	111.754	127.066	168.811	225.868	157.443	214.330	118.057	133.669	107.019	115.631
ENSG00000164283	ESM1	2.42	0.0009	0.0113	0.408	0.392	1.816	3.078	0.294	0.574	1.112	0.803	0.426	0.791	0.718	0.798
ENSG00000135476	ESPL1	-1.84	0.005	0.038	8.166	9.075	4.610	3.864	6.623	6.505	7.504	4.964	3.268	3.595	5.602	3.990
ENSG00000144488	ESPNL	-2.05	0.0023	0.0221	1.497	1.175	0.140	0.131	1.472	1.052	1.251	0.730	0.000	0.288	0.000	0.266
ENSG00000143971	ETAA1	-1.62	0.0279	0.1282	6.125	8.161	3.632	4.388	4.415	7.175	8.199	9.490	4.262	5.177	5.890	4.721
ENSG00000143845	ETNK2	-3.78	9.93e-06	0.0005	38.654	34.928	9.639	8.384	43.711	37.979	41.271	32.412	8.382	7.909	7.613	8.644
ENSG00000157557	ETS2	-2.09	0.0005	0.008	37.565	34.210	16.344	16.898	33.556	28.030	36.130	27.959	19.889	20.493	23.559	18.884
ENSG00000006468	ETV1	3.6	8.97e-06	0.0005	1.633	2.089	8.382	10.218	2.944	2.392	1.668	1.971	7.103	6.471	8.763	8.112
ENSG00000244405	ETV5	2.69	5.52e-05	0.0017	25.724	30.358	74.037	79.973	18.544	24.012	16.675	15.987	50.718	49.110	38.929	45.148
ENSG00000138190	EXOC6	-1.65	0.0113	0.0683	10.752	11.686	6.566	6.222	13.246	15.307	11.673	12.629	3.694	5.896	4.022	5.319
ENSG00000178896	EXOSC4	1.61	0.0057	0.0415	28.446	30.358	50.429	45.521	34.881	27.552	32.656	26.499	32.675	32.500	38.642	30.919
ENSG00000110723	EXPH5	1.81	0.0403	0.1657	1.361	2.416	4.051	4.257	2.355	2.392	1.945	2.774	2.699	4.099	2.011	4.322
ENSG00000104313	EYA1	-3.72	0.0005	0.0072	4.219	2.807	0.140	0.262	2.649	5.070	4.725	3.942	0.142	0.360	0.287	0.133
ENSG00000106462	EZH2	-1.96	0.0035	0.0291	19.871	24.156	9.499	12.052	18.691	23.725	19.732	25.185	11.649	14.668	10.486	11.969
ENSG00000181104	F2R	-6.38	0.0003	0.0052	47.909	39.498	6.566	5.436	45.330	35.779	44.051	36.646	8.382	3.379	7.326	6.716
ENSG00000164251	F2RL1	-2	0.0214	0.1068	0.681	1.371	0.000	0.000	0.442	1.148	1.668	0.511	0.000	0.000	0.000	0.000
ENSG00000164220	F2RL2	-34.67	4.8e-08	1.85e-05	46.412	37.344	0.140	0.327	43.858	35.588	33.629	36.573	0.142	0.072	0.431	0.266
ENSG00000057593	F7	2.03	0.0002	0.0037	0.408	0.392	2.235	1.506	0.442	0.574	0.973	0.949	2.415	2.013	2.155	2.061
ENSG00000185010	F8	1.66	0.0307	0.1369	0.681	0.326	1.118	1.899	0.589	0.287	1.112	0.803	0.426	0.503	1.293	0.532
ENSG00000170323	FABP4	-2.3	0.0008	0.0103	1.089	1.697	0.000	0.065	0.883	1.339	0.695	1.168	0.000	0.216	0.000	0.000
ENSG00000149485	FADS1	-2.05	7.16e-05	0.0019	31.848	32.382	15.645	14.672	37.383	30.135	34.601	31.828	23.015	23.297	20.542	18.285
ENSG00000134824	FADS2	-2.08	2.93e-05	0.001	157.337	175.816	78.647	79.907	171.165	178.226	168.699	190.313	101.436	111.595	85.615	96.348
ENSG00000180185	FAHD1	1.99	0.0059	0.0425	1.497	2.742	5.169	4.978	2.796	3.444	2.779	2.190	2.273	3.379	4.166	3.458
ENSG00000231584	FAHD2CP	-1.89	0.0044	0.0349	3.947	4.896	1.956	1.768	4.710	4.783	4.586	6.278	2.415	1.366	2.298	2.593
ENSG00000135472	FAIM2	-2.01	0.003	0.0265	23.954	23.111	10.617	11.790	36.352	27.934	32.100	31.025	15.911	11.792	14.796	10.506
ENSG00000167106	FAM102A	-1.8	0.0249	0.1186	31.168	26.376	17.601	13.689	35.764	23.247	40.021	30.733	22.020	18.551	28.155	19.682
ENSG00000133193	FAM104A	1.87	0.0001	0.0032	17.285	16.387	35.901	29.081	14.423	14.446	14.591	14.746	28.129	26.101	22.697	25.799
ENSG00000145569	FAM105A	-1.64	0.0304	0.1362	2.314	2.285	0.978	1.048	1.766	3.827	2.223	2.409	0.568	0.647	0.431	0.798
ENSG00000273018	FAM106A	2.44	0.0005	0.0079	1.497	1.110	4.610	4.585	1.030	1.626	1.251	0.949	5.256	3.595	3.304	3.458
ENSG00000168309	FAM107A	-2.74	0.0052	0.0393	3.811	2.350	0.698	0.262	6.034	3.635	4.725	2.774	1.421	0.791	1.293	1.064
ENSG00000177096	FAM109B	1.65	4.86e-05	0.0015	12.658	12.666	21.652	21.352	12.363	11.097	15.008	13.432	23.725	25.166	26.001	24.336
ENSG00000169122	FAM110B	2.12	0.0094	0.0603	1.089	0.914	3.353	3.144	2.796	1.052	0.973	1.533	1.563	1.294	1.436	1.795
ENSG00000138439	FAM117B	-1.76	0.0073	0.0502	3.947	3.852	1.257	2.423	4.857	5.740	6.114	5.548	3.125	3.020	2.729	3.591
ENSG00000187866	FAM122A	1.61	0.017	0.0909	7.350	11.360	15.925	14.868	11.038	14.828	10.144	11.607	11.081	12.224	13.790	14.030
ENSG00000150510	FAM124A	-1.94	0.0161	0.0875	1.361	1.436	0.000	0.524	0.442	1.052	1.668	0.949	0.710	0.288	0.287	0.266
ENSG00000122591	FAM126A	1.66	0.0167	0.0897	295.891	254.225	493.113	422.069	296.706	244.331	306.687	220.243	526.357	434.227	513.117	404.607
ENSG00000135842	FAM129A	-1.87	7.97e-05	0.0021	46.275	54.841	27.100	26.003	59.459	59.504	58.503	61.029	30.828	30.990	27.293	31.717
ENSG00000109794	FAM149A	2.06	0.0199	0.1017	0.000	0.196	1.956	0.720	0.442	0.000	0.000	0.438	1.421	1.582	1.436	0.997
ENSG00000204442	FAM155A	-2.05	0.0214	0.107	5.172	8.357	3.073	2.358	4.710	7.462	5.281	6.862	1.847	1.941	1.293	2.726
ENSG00000183807	FAM162B	-9.98	1.07e-07	3.03e-05	8.575	9.401	0.000	0.000	7.800	7.845	8.616	8.030	0.000	0.000	0.287	0.000
ENSG00000198780	FAM169A	-5.01	1.45e-05	0.0006	5.444	4.896	0.140	0.327	6.181	4.975	2.918	4.307	0.142	0.360	0.575	0.465
ENSG00000185442	FAM174B	-4.82	6.13e-06	0.0004	24.227	22.654	3.772	4.388	28.405	29.369	26.542	28.762	3.410	5.105	3.591	3.923
ENSG00000115363	FAM176A	3.47	1.38e-05	0.0006	24.635	18.541	77.250	76.043	17.661	16.742	19.455	16.279	42.478	39.619	38.067	40.361
ENSG00000166979	FAM176C	-2.36	0.0034	0.0285	2.994	2.024	0.419	0.524	2.796	2.583	4.447	3.723	0.994	1.654	1.006	2.194
ENSG00000189320	FAM180A	17.24	5.24e-07	8.29e-05	14.155	13.057	271.002	231.732	15.012	10.523	11.951	11.534	167.354	144.311	164.766	136.975
ENSG00000204767	FAM196B	6.05	1.16e-05	0.0006	9.391	8.553	56.296	62.354	5.151	8.419	8.060	8.030	21.310	23.584	25.570	28.924
ENSG00000144649	FAM198A	-1.8	0.0016	0.017	2.450	1.893	0.559	0.982	1.619	1.818	3.613	2.847	1.137	1.150	0.718	0.532
ENSG00000164125	FAM198B	1.64	0.0038	0.0314	21.368	23.503	33.945	41.002	20.752	25.925	17.648	20.221	56.542	67.014	50.996	55.654
ENSG00000198673	FAM19A2	1.97	0.0124	0.0727	0.136	0.196	1.956	0.786	0.442	0.383	0.556	0.730	2.699	1.438	1.436	1.463
ENSG00000219438	FAM19A5	4.84	5.69e-05	0.0017	3.130	3.460	21.373	18.274	2.944	2.583	4.308	2.555	40.489	30.990	38.067	31.783
ENSG00000108950	FAM20A	-2.11	8e-05	0.0021	13.338	11.947	6.007	4.978	15.159	17.698	20.427	21.462	20.884	23.297	19.393	18.086
ENSG00000177706	FAM20C	-1.74	0.004	0.0323	70.638	64.242	41.768	35.041	75.943	59.887	78.096	65.774	99.305	79.526	73.836	66.559
ENSG00000122378	FAM213A	-9.41	2.66e-05	0.001	15.244	13.841	0.419	0.917	16.925	16.168	10.561	17.447	0.426	0.431	0.144	0.665
ENSG00000157870	FAM213B	-1.7	0.0097	0.0614	60.566	54.318	36.041	30.719	67.995	47.833	67.257	54.605	43.614	35.089	38.785	37.302
ENSG00000005238	FAM214B	1.72	0.0003	0.0056	23.954	21.936	40.511	39.626	19.869	16.933	19.038	15.695	25.004	24.232	27.150	26.664
ENSG00000172661	FAM21C	-1.89	0.0047	0.0364	28.174	29.379	13.131	16.636	24.873	33.292	26.542	32.631	12.644	17.113	13.072	12.368
ENSG00000188732	FAM221A	-1.95	0.001	0.0124	3.675	3.330	1.118	1.506	5.151	4.783	3.613	3.796	1.137	1.007	2.155	1.263
ENSG00000233522	FAM224A	1.89	0.0265	0.1237	0.136	0.065	1.118	1.048	0.589	0.096	0.278	0.365	2.273	0.791	0.144	0.465
ENSG00000183114	FAM43B	2	0.0118	0.0706	0.544	0.326	1.537	2.227	0.294	0.096	0.139	0.000	2.273	3.595	4.166	2.261
ENSG00000183508	FAM46C	-8.73	1.83e-06	0.0002	36.476	36.299	3.353	3.209	36.500	44.102	47.664	51.320	4.404	6.399	4.740	3.790
ENSG00000197872	FAM49A	2.51	0.0009	0.0109	0.408	0.196	2.514	2.030	0.883	0.574	1.112	0.803	1.847	1.798	0.862	1.795
ENSG00000153310	FAM49B	-1.72	0.0475	0.1852	9.800	15.408	5.727	7.925	8.389	14.159	8.894	10.439	6.819	6.184	5.602	7.381
ENSG00000167695	FAM57A	2.29	0.0001	0.0025	10.888	9.271	23.049	25.741	14.570	12.245	13.757	13.724	10.655	12.943	17.525	15.759
ENSG00000141441	FAM59A	3.15	0.0003	0.0058	2.586	1.697	9.220	8.384	1.619	2.966	3.891	3.139	5.399	5.177	6.177	5.519
ENSG00000139146	FAM60A	-1.91	0.0276	0.1273	4.355	7.247	2.235	2.751	6.181	6.888	6.948	7.665	0.994	2.157	1.580	2.859
ENSG00000111913	FAM65B	-3.21	8.81e-07	0.0001	24.771	26.245	6.985	7.532	29.877	28.126	25.013	29.419	13.923	14.668	13.934	13.431
ENSG00000042062	FAM65C	-3.1	0.0007	0.0096	3.675	1.959	0.140	0.262	4.562	3.827	6.670	4.307	0.284	0.288	0.431	0.532
ENSG00000165716	FAM69B	-1.98	0.0047	0.0361	4.764	4.113	1.537	1.965	5.740	5.357	7.504	6.643	2.557	1.294	2.298	1.662
ENSG00000142530	FAM71E1	-2.41	0.0004	0.0069	2.994	3.591	0.838	0.720	3.532	3.348	3.474	3.577	1.705	1.079	1.724	0.997
ENSG00000188522	FAM83G	2.06	0.0016	0.0166	26.132	25.853	52.943	56.525	30.465	29.656	21.400	28.908	27.277	23.872	17.813	25.068
ENSG00000168672	FAM84B	2.41	0.0166	0.0893	1.769	2.350	7.264	5.502	2.944	0.957	3.891	2.044	5.825	4.674	6.464	5.718
ENSG00000171084	FAM86JP	-2.61	0.0136	0.0778	4.628	4.766	1.257	1.113	2.796	5.166	3.196	4.088	0.568	1.798	0.862	2.261
ENSG00000182118	FAM89A	-2.34	0.0259	0.1221	4.083	2.938	0.419	1.572	1.766	1.818	3.057	1.679	1.137	1.150	3.304	1.263
ENSG00000203780	FANK1	3.13	0.0007	0.0095	1.633	3.003	8.382	10.021	1.619	1.818	3.057	3.796	5.683	8.341	7.470	5.984
ENSG00000064763	FAR2	-4.36	3.75e-05	0.0012	7.622	7.247	1.257	0.655	6.329	7.271	4.308	5.475	1.421	1.007	0.431	0.731
ENSG00000026103	FAS	2.22	1.97e-05	0.0008	31.985	37.409	79.066	77.222	34.586	35.779	29.182	34.529	63.220	63.707	68.952	66.626
ENSG00000146267	FAXC	-1.93	0.0026	0.0236	1.089	1.959	0.140	0.458	2.060	2.487	2.223	2.044	0.142	0.072	0.144	0.066
ENSG00000162458	FBLIM1	-2.39	3.56e-05	0.0012	167.681	154.663	74.176	60.258	152.621	135.176	161.890	145.855	62.793	63.707	70.676	66.958
ENSG00000077942	FBLN1	-14.93	1.31e-06	0.0001	165.095	133.772	8.940	9.104	173.373	137.376	199.965	156.733	35.943	27.036	27.293	29.789
ENSG00000163520	FBLN2	-1.65	0.0104	0.0649	67.372	59.019	40.790	34.976	73.882	56.347	96.022	73.658	51.996	42.783	44.531	40.494
ENSG00000144152	FBLN7	-2.03	0.0001	0.0028	15.788	14.363	6.845	7.008	15.601	14.446	20.427	17.082	13.354	12.655	15.801	13.033
ENSG00000166147	FBN1	1.98	0.0167	0.0896	589.740	757.192	1180.537	1484.445	574.280	823.111	535.000	761.398	1129.855	1520.692	1057.981	1356.714
ENSG00000138829	FBN2	-7.71	3.78e-12	7.87e-08	1000.095	1010.568	132.009	127.000	1141.937	1154.689	1081.117	1069.461	233.415	235.700	185.452	185.514
ENSG00000099364	FBXL19	-1.73	0.019	0.098	23.682	21.479	12.991	12.183	23.107	20.377	24.318	18.250	11.365	10.786	19.824	11.570
ENSG00000153558	FBXL2	-2.65	2.32e-05	0.0009	42.601	45.766	15.925	16.112	45.919	43.337	49.053	46.282	7.956	10.570	11.492	12.501
ENSG00000118564	FBXL5	1.65	7.32e-05	0.002	61.247	63.458	105.188	102.242	70.056	65.244	65.034	73.220	79.983	89.448	85.328	86.241
ENSG00000116661	FBXO2	-2.06	0.0343	0.1481	8.711	4.048	2.375	2.423	6.034	4.114	7.921	4.307	3.410	2.589	1.149	1.130
ENSG00000163013	FBXO41	-1.87	0.0058	0.0423	5.444	4.831	1.816	2.816	3.385	4.018	6.809	4.964	2.699	3.739	2.298	2.726
ENSG00000112029	FBXO5	-1.64	0.0013	0.0146	7.350	8.683	3.911	5.109	7.800	7.749	5.558	5.694	3.978	3.667	3.304	3.923
ENSG00000157107	FCHO2	1.86	0.0006	0.0081	20.007	22.785	39.533	41.526	27.228	25.065	24.735	30.295	27.987	34.442	39.504	40.693
ENSG00000132185	FCRLA	4.57	0.0002	0.0045	2.586	2.481	17.042	13.427	1.177	2.200	1.668	0.657	15.769	14.596	14.652	17.355
ENSG00000162746	FCRLB	4.57	1.18e-05	0.0006	8.166	6.529	38.974	35.107	4.857	5.262	6.670	4.818	26.566	24.447	37.062	31.650
ENSG00000066926	FECH	-2.73	9.54e-05	0.0024	48.861	34.667	14.668	14.213	38.119	39.988	41.132	41.683	31.397	31.925	29.017	24.336
ENSG00000088340	FER1L4	-2.12	0.0031	0.0267	6.125	6.855	3.213	1.965	7.064	6.410	7.365	8.468	1.563	2.660	1.724	2.061
ENSG00000073712	FERMT2	-1.83	0.0021	0.0202	149.307	177.318	83.117	94.252	137.757	176.025	125.760	150.965	95.753	105.267	80.875	92.358
ENSG00000102302	FGD1	-1.81	0.0017	0.0175	12.794	10.772	6.007	6.091	7.653	9.280	11.951	11.023	12.644	9.347	9.337	8.445
ENSG00000139132	FGD4	-2.04	0.0026	0.0236	18.782	20.892	9.778	8.646	18.839	25.065	17.231	22.849	8.382	10.282	8.619	10.905
ENSG00000129682	FGF13	7.09	8.08e-06	0.0004	0.136	0.261	7.124	7.860	0.000	0.000	0.000	0.511	17.900	18.048	13.503	16.889
ENSG00000138685	FGF2	1.76	0.0025	0.0231	477.590	403.143	817.058	731.153	440.350	361.331	381.170	315.801	514.849	433.076	549.891	498.694
ENSG00000138675	FGF5	1.69	0.0016	0.017	49.814	55.363	87.028	91.828	43.711	55.391	36.825	42.851	58.531	62.053	64.786	74.671
ENSG00000140285	FGF7	2.15	0.0006	0.0087	55.258	65.482	120.554	140.624	62.844	79.881	75.873	92.711	245.917	268.776	240.326	265.638
ENSG00000102678	FGF9	1.64	0.0006	0.0086	0.000	0.131	0.698	0.786	0.147	0.191	0.000	0.146	3.694	3.523	2.873	3.591
ENSG00000160867	FGFR4	-2.06	0.0031	0.027	6.533	4.113	1.816	2.227	6.329	7.845	7.643	6.278	1.989	1.869	2.586	1.928
ENSG00000137460	FHDC1	-1.89	0.0003	0.0058	2.722	3.003	0.978	1.113	2.060	1.818	1.945	2.847	0.994	1.079	1.436	1.330
ENSG00000022267	FHL1	-4.83	5.93e-06	0.0004	10.072	8.422	1.118	1.113	10.155	9.854	10.144	8.614	1.989	1.726	1.867	2.793
ENSG00000134775	FHOD3	1.77	0.0014	0.0153	24.499	25.853	41.768	48.992	24.578	30.709	20.705	24.966	36.937	39.763	32.321	36.571
ENSG00000130720	FIBCD1	-3.44	0.0044	0.0345	4.628	4.439	0.559	0.655	5.151	5.070	4.169	2.993	1.137	0.360	2.586	0.598
ENSG00000176971	FIBIN	-2.36	0.0003	0.0056	15.652	15.277	6.705	5.305	18.397	20.281	29.321	30.149	9.376	11.073	6.608	9.309
ENSG00000179431	FJX1	2.27	0.0026	0.0237	14.699	15.538	39.812	31.701	12.510	9.280	9.449	8.322	44.467	28.761	29.879	27.062
ENSG00000096060	FKBP5	-3.07	0.0002	0.0036	34.707	41.979	11.594	11.921	40.768	45.920	28.904	42.705	9.376	8.988	7.757	9.309
ENSG00000105701	FKBP8	-1.63	0.0002	0.0043	120.180	122.543	76.691	71.720	114.944	101.215	152.579	136.730	133.543	139.277	115.925	129.461
ENSG00000122642	FKBP9	1.69	0.0318	0.1403	198.849	244.302	329.533	422.789	194.272	251.315	197.464	289.302	368.521	480.461	391.877	481.805
ENSG00000143631	FLG	12.78	1.96e-06	0.0002	0.272	0.457	14.249	18.863	0.294	0.096	0.000	0.000	8.808	13.015	8.044	7.979
ENSG00000151702	FLI1	1.66	0.002	0.0197	10.752	14.689	21.792	21.221	14.276	14.254	11.812	12.191	19.889	18.623	17.094	20.081
ENSG00000188158	FLJ22184	-1.91	0.0008	0.0107	0.681	1.175	0.000	0.000	0.883	0.765	0.556	0.730	0.284	0.072	0.144	0.000
-	FLJ23867	-1.87	2.69e-05	0.001	118.819	110.530	63.560	58.359	114.061	101.597	116.588	109.574	79.131	72.910	78.576	77.597
-	FLJ40292	1.82	0.0194	0.0997	0.544	0.783	2.654	1.506	1.766	1.244	1.390	1.168	2.557	1.798	0.431	1.130
-	FLJ42627	2.52	3.35e-05	0.0012	14.835	14.428	39.253	37.465	18.986	14.159	15.842	15.476	31.255	30.559	27.006	28.924
-	FLJ43663	2.17	0.0007	0.0098	13.066	12.600	30.173	27.837	18.397	13.202	14.730	13.067	25.146	25.238	27.581	21.211
ENSG00000136068	FLNB	1.6	0.0001	0.0032	204.701	215.967	315.564	362.073	196.038	199.272	219.420	211.118	271.773	300.270	325.510	346.626
ENSG00000128591	FLNC	1.69	0.0021	0.0204	3506.457	3189.893	5958.002	5373.908	2935.275	2451.346	2647.209	2149.506	3826.421	3377.533	4149.037	3696.919
ENSG00000185070	FLRT2	5.46	3.37e-06	0.0003	7.214	6.267	43.863	38.709	4.268	4.879	5.281	3.796	31.397	31.062	25.282	28.725
ENSG00000102755	FLT1	-4.1	0.0003	0.0054	3.675	4.766	0.419	0.131	3.385	4.305	2.084	4.015	0.568	0.216	0.287	0.266
ENSG00000119686	FLVCR2	-2.35	0.0002	0.0045	2.858	4.048	0.838	0.917	4.268	4.018	6.114	5.037	1.137	1.582	1.436	1.263
ENSG00000155816	FMN2	1.7	6.02e-05	0.0017	56.075	61.108	97.784	102.111	56.368	63.235	54.195	60.080	92.059	94.266	90.068	86.839
ENSG00000184922	FMNL1	-1.68	0.0223	0.1101	1.769	3.003	1.118	0.851	2.649	3.157	4.308	4.964	1.137	2.157	1.293	1.529
ENSG00000161791	FMNL3	1.73	2.96e-05	0.001	38.790	33.622	61.325	65.105	35.911	37.788	35.018	35.843	49.155	50.764	54.012	51.798
ENSG00000122176	FMOD	2.54	5.03e-07	8.08e-05	51.720	49.422	132.009	127.524	58.723	58.643	56.279	58.401	116.495	115.405	105.295	92.691
ENSG00000115414	FN1	3.86	3.45e-10	8.96e-07	1164.645	1147.343	4526.718	4408.862	1000.207	1032.906	1041.097	1010.622	4825.433	4680.069	4062.273	4051.192
ENSG00000164694	FNDC1	5.08	0.0002	0.0033	1.089	0.979	9.359	9.301	0.442	1.244	1.668	1.241	8.950	11.433	7.757	12.168
ENSG00000115226	FNDC4	1.92	1.6e-05	0.0007	16.469	16.517	30.313	35.107	13.982	15.020	14.869	14.965	28.271	26.317	33.183	31.318
ENSG00000170345	FOS	-3.69	2.72e-09	2.46e-06	388.442	398.443	108.122	103.945	424.014	416.626	553.482	519.984	198.325	203.200	183.441	184.982
ENSG00000125740	FOSB	-5.32	6.68e-05	0.0019	20.007	19.194	3.073	2.685	15.453	13.585	16.814	16.352	6.109	3.020	7.470	7.314
ENSG00000175592	FOSL1	4.81	1.06e-05	0.0005	33.209	25.527	157.573	131.258	21.488	18.272	18.482	17.228	59.952	51.843	78.433	68.487
ENSG00000054598	FOXC1	-2.29	0.0022	0.0211	11.433	14.624	4.750	5.436	12.510	12.341	14.035	13.140	8.524	5.968	4.884	7.647
ENSG00000251493	FOXD1	4.93	1.77e-05	0.0007	42.465	38.062	216.942	188.110	37.235	28.700	39.048	32.339	154.426	121.949	144.368	126.070
ENSG00000184492	FOXD4L1	1.62	0.0396	0.1636	0.136	0.196	0.419	1.506	0.442	0.383	0.278	0.073	0.142	0.360	0.000	0.133
ENSG00000178919	FOXE1	-3.33	0.0001	0.0031	2.586	3.460	0.279	0.131	2.208	3.253	3.474	4.015	0.426	0.647	0.144	0.465
ENSG00000103241	FOXF1	-6.54	1.2e-06	0.0001	31.168	27.290	3.492	3.733	30.907	25.734	32.378	29.930	2.841	2.229	4.309	3.524
ENSG00000268388	FOXF1-AS1	-2.18	0.0004	0.0063	1.089	1.763	0.140	0.065	2.502	3.444	3.196	2.920	0.000	0.000	0.000	0.000
ENSG00000137273	FOXF2	-3.11	3.4e-05	0.0012	29.399	26.767	8.242	8.449	33.115	32.431	37.658	32.996	9.092	7.190	9.768	7.447
ENSG00000183770	FOXL2	2.16	0.001	0.0119	7.894	5.549	15.645	15.392	3.827	5.549	5.003	5.110	16.764	17.257	16.089	14.296
ENSG00000150907	FOXO1	-2.59	5.51e-05	0.0017	16.333	17.105	6.007	5.698	16.631	18.081	16.675	19.856	11.934	11.864	7.901	10.572
ENSG00000118689	FOXO3	2.05	5.94e-05	0.0017	94.048	92.837	201.017	184.115	106.261	98.153	107.695	91.397	124.166	115.549	142.932	125.471
ENSG00000128573	FOXP2	5.01	0.0002	0.0045	2.450	2.873	17.322	17.291	3.238	4.018	2.223	5.110	13.923	14.668	11.779	15.360
ENSG00000138759	FRAS1	2.08	0.0001	0.0033	16.605	18.345	33.945	41.329	14.423	15.594	14.869	14.016	40.773	43.789	38.354	46.013
ENSG00000111816	FRK	1.7	0.0099	0.0626	1.497	1.502	3.213	3.275	1.472	1.531	1.668	2.774	2.699	1.941	2.011	2.926
ENSG00000172159	FRMD3	6.25	3.9e-06	0.0003	0.136	0.131	5.588	6.615	0.442	0.574	0.695	0.292	0.994	1.366	2.298	1.795
ENSG00000171877	FRMD5	-1.84	0.002	0.0199	6.125	5.419	2.654	2.685	3.385	4.975	5.419	5.329	2.983	2.301	2.873	2.327
ENSG00000139926	FRMD6	2.07	0.0153	0.0844	275.067	332.177	554.577	710.980	239.897	339.040	204.134	308.939	411.425	569.334	425.347	560.399
ENSG00000073910	FRY	-1.81	0.0015	0.0158	37.837	39.302	22.490	19.387	32.967	42.571	29.738	37.449	31.965	33.795	26.575	25.799
ENSG00000105255	FSD1	-4.14	7.64e-06	0.0004	21.504	20.173	5.029	3.602	22.076	22.673	24.179	22.484	4.120	4.314	4.884	3.857
ENSG00000134363	FST	1.72	7.76e-05	0.0021	32.665	31.925	54.200	58.490	29.730	28.700	24.735	29.492	99.873	105.411	107.737	109.779
ENSG00000179163	FUCA1	-2.19	0.0009	0.0112	32.665	37.474	13.550	17.619	31.643	40.849	34.184	43.216	16.764	17.760	14.796	15.692
ENSG00000089280	FUS	-1.65	0.0073	0.05	71.455	84.024	45.819	47.355	63.286	82.942	61.560	76.359	48.018	53.065	50.134	61.040
ENSG00000174951	FUT1	-2.32	0.0121	0.0719	2.178	3.460	0.419	0.851	2.502	3.635	3.474	3.358	0.284	0.216	1.149	0.133
ENSG00000114416	FXR1	-1.66	0.0006	0.0083	128.619	138.734	76.691	83.313	128.337	151.631	120.340	134.832	99.731	110.660	83.173	90.962
ENSG00000221946	FXYD7	-2.63	2.38e-06	0.0002	1.769	1.502	0.000	0.000	2.208	2.679	3.057	2.701	0.000	0.000	0.000	0.000
ENSG00000163820	FYCO1	-2.12	8.99e-07	0.0001	94.456	88.071	44.003	41.002	84.773	78.637	84.488	84.973	64.640	65.145	61.051	63.168
ENSG00000010810	FYN	3.22	4.24e-05	0.0014	2.994	2.807	11.874	11.266	2.355	3.061	1.668	1.752	6.251	7.909	6.608	8.777
ENSG00000180340	FZD2	-2.75	1.44e-05	0.0006	91.462	102.761	31.989	37.334	109.352	97.005	100.330	102.931	51.428	57.667	46.686	52.396
ENSG00000104290	FZD3	-1.62	0.0133	0.0764	2.314	1.567	0.698	0.917	2.355	3.348	2.223	2.555	0.852	0.647	1.293	0.798
ENSG00000174804	FZD4	-1.86	0.0005	0.008	30.487	32.121	16.763	15.981	28.846	24.395	33.351	28.470	21.026	17.257	14.365	16.291
ENSG00000163251	FZD5	-2.14	0.0071	0.049	8.711	4.766	2.375	2.620	4.268	5.357	6.948	4.891	1.279	1.726	1.867	1.928
ENSG00000177283	FZD8	4.11	0.0003	0.0055	0.817	1.110	7.823	6.353	1.030	0.478	1.112	0.365	3.552	2.589	3.304	2.527
ENSG00000188763	FZD9	-1.83	0.0218	0.1087	1.633	1.045	0.279	0.262	2.502	1.531	0.973	1.679	0.710	0.144	0.431	0.731
ENSG00000123689	G0S2	-1.95	0.014	0.0789	4.628	2.416	1.118	1.375	2.944	2.105	0.973	1.460	0.852	0.431	0.862	0.598
ENSG00000109458	GAB1	-1.96	0.0017	0.0172	31.032	33.296	15.087	16.767	36.058	41.806	29.043	35.040	17.616	24.663	22.266	19.615
ENSG00000160219	GAB3	1.73	0.0047	0.0364	0.544	0.718	1.816	1.834	0.442	0.765	0.834	1.241	2.131	1.654	1.867	1.197
ENSG00000136928	GABBR2	7.9	4.29e-05	0.0014	1.089	1.697	15.366	20.501	2.649	1.818	1.945	0.949	25.714	33.651	25.426	29.124
ENSG00000128683	GAD1	5.98	5.35e-06	0.0003	0.000	0.131	5.029	5.698	0.000	0.191	0.000	0.000	1.989	3.092	2.442	2.859
ENSG00000116717	GADD45A	1.92	0.007	0.0486	100.173	120.649	179.225	250.202	91.985	104.372	82.126	95.996	123.456	165.810	136.324	169.556
ENSG00000099860	GADD45B	3.33	2.59e-07	4.98e-05	38.654	38.062	132.149	128.376	41.062	38.745	46.413	41.683	99.731	98.292	118.942	106.521
ENSG00000175229	GAL3ST3	-2.09	0.0087	0.0573	2.450	1.371	0.559	0.196	1.913	2.009	2.640	2.117	0.426	0.000	0.431	0.066
ENSG00000197093	GAL3ST4	-2.71	0.0029	0.026	11.705	14.820	3.073	5.698	12.804	17.316	13.340	16.133	6.677	7.550	4.166	6.051
ENSG00000119514	GALNT12	1.9	0.0007	0.0099	8.302	7.377	15.506	16.112	8.683	8.419	13.757	9.855	16.480	15.531	18.531	16.291
ENSG00000158089	GALNT14	-5.33	1.29e-05	0.0006	24.499	25.853	4.470	3.406	35.617	25.447	29.599	32.777	2.557	2.013	2.729	3.059
ENSG00000115339	GALNT3	-3.27	0.0039	0.0317	6.397	5.484	0.838	1.441	4.710	5.836	2.640	6.351	0.568	1.150	0.287	0.731
ENSG00000136542	GALNT5	2.3	0.0003	0.0058	57.300	64.895	130.193	154.117	52.395	62.757	50.026	55.700	207.701	246.558	183.010	225.676
ENSG00000139629	GALNT6	-2.24	0.0002	0.0044	11.841	13.710	4.610	5.698	14.129	14.733	18.065	15.695	3.268	3.595	6.464	4.920
ENSG00000131386	GALNTL2	5.06	6.3e-07	9.17e-05	6.261	5.680	34.644	33.797	6.034	5.644	5.697	4.745	68.476	66.870	58.609	48.806
ENSG00000110328	GALNTL4	-2.12	0.0117	0.0704	6.533	7.051	2.934	2.423	6.770	4.496	9.310	4.599	1.421	1.222	3.304	2.926
ENSG00000136895	GARNL3	-1.78	0.0101	0.0632	7.486	8.683	5.169	3.209	10.891	10.236	12.506	13.067	2.983	3.739	2.586	3.857
ENSG00000180447	GAS1	-5.72	5.12e-05	0.0016	94.456	117.711	15.925	19.453	92.426	137.663	99.913	134.978	47.166	51.483	36.200	40.893
ENSG00000183087	GAS6	3.47	6.01e-06	0.0004	201.026	189.461	679.881	677.707	172.343	153.257	182.178	142.497	805.944	738.235	721.266	706.949
ENSG00000007237	GAS7	1.71	0.0138	0.0784	6.669	6.920	13.131	11.593	8.536	5.644	8.616	6.278	14.917	11.289	14.940	14.030
ENSG00000179348	GATA2	-1.8	3.9e-06	0.0003	83.432	80.106	45.260	44.670	76.237	70.602	78.235	71.541	25.004	24.375	22.984	22.474
ENSG00000141448	GATA6	1.77	0.0082	0.0547	2.722	3.264	4.889	7.401	2.208	3.253	3.752	4.380	4.404	5.177	5.746	5.918
ENSG00000114480	GBE1	1.45	0.0003	0.0056	78.124	82.000	111.334	121.106	75.943	78.446	69.758	78.038	115.216	125.975	119.373	120.019
ENSG00000148288	GBGT1	-2.63	0.0027	0.0242	8.711	8.683	1.956	3.602	8.389	7.366	7.643	7.884	2.699	3.739	2.729	4.787
ENSG00000162645	GBP2	1.7	1.05e-06	0.0001	105.481	105.895	181.739	179.726	120.390	113.173	124.092	124.320	163.519	171.418	170.369	179.197
ENSG00000162654	GBP4	-2.11	0.0407	0.1664	2.314	2.350	0.140	1.179	2.649	1.722	1.668	3.358	0.426	1.222	0.431	0.798
ENSG00000154451	GBP5	11.02	9.45e-06	0.0005	0.000	0.000	8.801	11.397	0.147	0.096	0.000	0.146	2.841	5.537	7.470	6.649
ENSG00000115263	GCG	1.65	0.0035	0.0292	0.000	0.000	0.419	0.917	0.000	0.000	0.278	0.073	0.142	0.000	0.000	0.000
ENSG00000131979	GCH1	1.61	0.0336	0.1461	2.858	3.199	6.705	4.454	3.532	4.114	2.918	4.599	3.410	2.589	3.591	2.660
ENSG00000137880	GCHFR	-2.65	0.0009	0.011	5.580	3.264	0.838	1.179	6.329	6.027	7.226	7.008	0.852	0.647	1.867	1.197
ENSG00000111846	GCNT2	-1.93	0.0099	0.0624	0.953	0.914	0.000	0.000	1.030	0.957	0.695	2.044	0.142	0.000	0.000	0.133
ENSG00000125965	GDF5	-2.01	0.0014	0.0152	11.705	8.161	4.051	4.716	7.212	8.897	7.365	8.176	26.140	24.232	18.674	21.278
ENSG00000156466	GDF6	-2.23	0.0009	0.0108	1.905	2.873	0.419	0.589	2.355	2.774	3.196	2.628	0.568	1.007	0.575	0.399
ENSG00000158555	GDPD5	-1.66	0.0084	0.0555	25.179	19.521	13.550	12.445	23.107	19.516	28.765	23.214	25.998	23.369	29.736	23.006
ENSG00000145990	GFOD1	2.03	0.0014	0.0152	3.403	3.395	9.080	6.877	5.740	4.018	3.891	3.358	5.825	5.105	5.602	4.787
ENSG00000100031	GGT1	-2.05	0.0023	0.0221	4.628	4.635	2.095	1.441	4.415	5.262	5.142	4.745	1.563	0.935	2.155	3.192
ENSG00000099998	GGT5	-6.87	3.5e-08	1.62e-05	8.166	7.312	0.279	0.262	6.329	5.740	5.003	4.234	1.705	1.654	1.580	1.596
ENSG00000167925	GHDC	-2	0.0142	0.0798	11.297	12.927	6.146	4.978	15.748	10.141	14.869	11.753	3.552	6.040	4.884	6.250
ENSG00000112964	GHR	3.33	0.0017	0.0175	1.361	0.783	5.169	6.550	0.883	0.574	1.668	2.044	2.983	6.471	5.028	6.250
ENSG00000101003	GINS1	-1.64	0.0147	0.0822	4.083	4.570	1.816	2.751	4.121	3.157	2.779	3.723	1.421	2.085	1.867	2.194
ENSG00000179855	GIPC3	-1.77	0.0408	0.1666	1.225	0.783	0.000	0.262	2.060	0.765	1.390	0.803	0.426	0.072	0.287	0.133
ENSG00000152661	GJA1	-3.76	2.18e-08	1.23e-05	713.731	684.593	193.613	177.172	735.290	724.862	655.063	627.514	356.871	341.183	282.703	291.370
ENSG00000121743	GJA3	-2.26	0.0143	0.0803	6.805	5.484	3.073	1.441	7.212	4.114	6.253	4.015	1.705	2.157	1.293	1.197
ENSG00000189280	GJB5	2.13	0.0015	0.0161	0.681	0.457	2.235	2.423	0.294	0.096	0.278	0.438	1.279	2.013	1.149	1.862
ENSG00000183153	GJD3	-1.92	0.002	0.02	10.616	9.532	4.610	4.912	8.978	8.227	12.645	9.928	13.496	12.871	7.757	11.370
ENSG00000175066	GK5	-1.69	0.0126	0.0739	5.716	4.831	2.514	2.882	3.385	5.644	4.586	5.913	4.688	5.608	5.315	5.319
ENSG00000111087	GLI1	-1.95	0.012	0.0713	2.450	1.959	0.698	0.589	1.766	1.626	2.223	1.533	0.426	0.575	2.873	1.197
ENSG00000074047	GLI2	-1.96	0.0028	0.025	32.801	26.637	16.763	12.707	28.552	22.386	28.070	24.820	11.081	14.093	17.382	16.490
ENSG00000250571	GLI4	1.64	0.0102	0.0639	1.905	1.632	4.191	2.947	1.325	0.957	1.668	1.606	3.125	2.013	3.160	3.258
ENSG00000139278	GLIPR1	2.19	1.92e-06	0.0002	30.079	32.904	66.912	73.554	25.756	26.212	23.623	24.236	79.131	82.330	81.737	87.305
ENSG00000126603	GLIS2	-1.83	0.0008	0.0105	151.892	128.810	76.831	74.733	147.617	115.852	150.217	129.503	99.162	91.605	96.533	92.491
ENSG00000109738	GLRB	1.77	0.0005	0.0072	19.463	15.473	30.453	32.487	16.189	17.794	17.370	16.717	24.862	22.865	21.260	18.618
ENSG00000198756	GLT25D2	2.94	0.0048	0.037	1.361	1.763	4.750	8.777	0.883	1.722	1.112	2.482	6.819	5.393	6.608	7.048
ENSG00000112699	GMDS	-1.77	0.045	0.1777	5.852	6.072	2.514	3.406	5.446	6.697	5.697	8.760	6.961	4.961	2.298	4.721
ENSG00000127955	GNAI1	-2.42	0.003	0.0262	44.370	51.837	15.087	24.431	47.685	54.051	39.604	50.590	23.157	28.114	19.967	26.065
ENSG00000128266	GNAZ	-3.28	5.23e-05	0.0016	28.446	31.468	6.985	10.152	28.552	32.431	30.155	32.266	7.387	7.838	7.613	8.910
ENSG00000186469	GNG2	2.04	6.12e-06	0.0004	24.635	24.025	48.752	52.660	32.232	30.709	32.239	31.463	22.589	25.813	32.178	33.911
ENSG00000176533	GNG7	-3.55	0.0009	0.0112	24.090	15.277	4.750	4.650	23.548	21.525	29.738	19.418	5.967	4.746	7.470	4.987
ENSG00000174567	GOLT1A	-2.05	0.0029	0.0255	1.633	2.611	0.698	0.327	2.355	2.774	2.084	2.409	0.284	0.503	0.000	0.266
ENSG00000120370	GORAB	1.95	0.0003	0.0047	9.663	11.164	20.674	21.680	10.597	12.628	12.368	10.147	17.474	15.891	19.105	17.886
ENSG00000186281	GPAT2	-11.02	3.89e-08	1.69e-05	20.552	18.868	0.838	0.917	19.869	20.951	18.760	19.856	0.994	1.079	0.718	0.399
ENSG00000213420	GPC2	-1.96	0.0069	0.0481	1.497	1.893	0.419	0.327	1.472	0.957	1.529	1.971	0.710	0.216	0.862	0.332
ENSG00000076716	GPC4	12.86	2.95e-06	0.0002	0.953	0.783	21.233	24.889	1.177	0.670	1.112	0.438	23.725	28.474	25.570	26.132
ENSG00000164850	GPER	2.59	9.09e-05	0.0023	20.552	24.744	57.553	62.420	19.133	20.281	19.732	19.783	42.620	49.757	36.918	47.742
ENSG00000112293	GPLD1	-1.82	0.0178	0.0939	1.769	2.807	0.559	1.048	2.208	2.583	1.945	2.336	0.568	1.007	1.436	0.665
ENSG00000283448	GPR1	1.71	0.0031	0.027	4.083	4.309	6.705	9.301	3.827	5.166	4.169	3.869	4.120	4.458	4.597	4.521
ENSG00000020181	GPR124	-2.9	3.21e-06	0.0003	157.473	152.444	57.693	48.403	173.815	160.623	183.151	184.838	126.439	114.543	140.346	132.187
ENSG00000112414	GPR126	-5.31	0.0001	0.003	43.690	54.579	7.124	9.825	41.356	61.418	42.105	59.423	7.103	8.988	8.332	7.580
ENSG00000111452	GPR133	-5.45	2.5e-05	0.0009	80.710	63.850	12.293	12.445	91.102	66.488	102.275	80.520	31.255	26.676	25.139	21.145
ENSG00000180998	GPR137C	2.63	0.0035	0.0291	1.497	2.481	5.448	8.318	2.208	2.009	1.112	1.606	1.563	2.804	1.724	2.527
ENSG00000250510	GPR162	-3.21	2.64e-05	0.001	22.049	24.678	5.727	7.532	27.963	27.169	27.653	30.587	8.382	10.282	8.188	9.242
ENSG00000275181	GPR20	-1.76	0.0251	0.1192	2.042	1.110	0.559	0.327	1.177	0.765	1.668	1.752	0.284	1.079	0.718	0.731
ENSG00000011454	GPR21	2.22	0.0381	0.1593	0.000	0.522	1.537	1.965	1.913	0.574	1.390	0.219	1.279	1.294	1.293	0.798
ENSG00000205336	GPR56	-2.25	1.63e-05	0.0007	46.820	46.288	20.255	19.977	62.108	56.156	68.647	61.248	16.054	15.675	14.652	17.488
ENSG00000119714	GPR68	4.69	5.68e-05	0.0017	0.544	1.045	7.962	6.746	0.883	0.574	0.417	0.803	5.114	5.393	7.470	5.253
ENSG00000013588	GPRC5A	-3.29	0.0002	0.0043	232.602	276.749	71.802	81.348	200.601	262.890	185.652	244.625	86.519	109.581	83.461	98.941
ENSG00000167191	GPRC5B	-3.35	0.0002	0.0038	15.244	13.057	4.610	2.620	23.842	19.229	20.010	19.345	5.683	5.537	7.039	6.317
ENSG00000121957	GPSM2	-2.32	0.0057	0.0414	8.166	9.597	3.353	3.144	7.800	11.193	5.281	8.103	4.972	7.406	4.166	6.051
ENSG00000167701	GPT	-2.55	0.0046	0.0357	2.858	2.807	0.698	0.327	2.355	1.531	4.169	2.920	2.557	1.438	2.586	1.330
ENSG00000023171	GRAMD1B	1.68	0.0288	0.1311	10.208	14.885	18.160	25.086	11.480	14.350	11.951	12.337	12.502	17.904	15.227	17.488
ENSG00000161835	GRASP	2.05	0.001	0.012	12.930	13.775	28.777	28.033	15.012	15.020	18.482	15.914	27.419	23.297	25.713	17.754
ENSG00000115290	GRB14	1.85	0.0016	0.017	1.361	1.110	2.934	3.340	1.913	1.148	1.251	1.168	1.421	1.582	1.724	1.263
ENSG00000166923	GREM1	2.36	0.0014	0.015	139.779	118.168	332.607	279.087	153.504	116.521	121.730	91.032	401.054	343.268	436.839	356.666
ENSG00000180875	GREM2	67.08	2.95e-07	5.44e-05	0.953	0.849	136.060	117.569	0.883	0.478	1.668	0.730	99.873	77.368	142.070	125.006
ENSG00000134317	GRHL1	-2.82	0.0064	0.0451	4.083	4.701	1.118	0.720	2.649	5.931	4.030	5.183	0.710	1.726	1.436	0.997
ENSG00000155511	GRIA1	-1.74	0.0028	0.0251	0.817	0.783	0.000	0.065	1.325	0.957	0.695	0.949	0.000	0.144	0.144	0.532
ENSG00000125675	GRIA3	1.93	0.0003	0.0052	51.447	63.328	105.188	117.831	58.134	64.575	54.056	62.416	109.391	117.994	110.179	115.631
ENSG00000182771	GRID1	3.97	0.0003	0.0055	0.000	0.065	4.191	2.227	0.589	0.287	0.139	0.146	3.978	5.608	3.017	2.128
ENSG00000105464	GRIN2D	1.89	0.0041	0.0331	12.930	12.600	24.586	25.413	14.129	10.619	17.092	14.089	19.463	20.061	28.012	19.083
ENSG00000155974	GRIP1	-3.45	0.0004	0.0067	4.083	1.959	0.000	0.262	2.502	2.105	1.945	2.044	0.142	0.288	0.000	0.000
ENSG00000198055	GRK6	-1.97	0.0018	0.0184	31.304	26.115	15.506	12.641	32.673	24.682	27.514	22.484	17.190	14.884	15.658	15.759
ENSG00000126010	GRPR	4.5	1.48e-06	0.0002	0.817	0.653	7.124	6.484	0.147	0.191	0.417	0.219	22.447	23.153	16.089	19.682
ENSG00000133937	GSC	3.33	0.0002	0.0039	0.000	0.000	2.375	2.292	0.000	0.000	0.278	0.000	5.541	3.883	2.298	3.657
ENSG00000104518	GSDMD	-3.08	3.32e-05	0.0011	122.086	100.672	36.041	34.648	110.676	117.861	125.482	106.289	53.985	47.241	54.874	44.882
ENSG00000177602	GSG2	-1.6	0.0029	0.0255	6.941	8.030	4.051	4.519	6.181	5.357	4.447	4.745	2.983	4.170	4.740	4.389
ENSG00000134184	GSTM1	12.91	1.06e-10	3.67e-07	0.000	0.000	11.455	12.379	0.000	0.000	0.000	0.000	14.633	15.459	16.663	16.025
ENSG00000134202	GSTM3	-3.14	3.87e-06	0.0003	79.485	90.291	26.122	26.396	86.981	95.475	99.357	104.756	21.168	24.160	28.586	24.802
ENSG00000168765	GSTM4	-2.14	0.0016	0.017	14.563	13.384	5.308	6.746	16.631	18.081	17.370	20.294	7.245	8.053	6.033	9.375
ENSG00000134201	GSTM5	2.76	0.0009	0.0114	0.136	0.588	2.375	3.078	0.147	0.478	0.556	0.584	4.830	5.393	2.729	4.256
ENSG00000148834	GSTO1	1.79	0.0275	0.1272	36.340	26.572	61.045	51.874	33.850	24.012	40.438	28.835	54.980	40.338	56.885	44.949
ENSG00000275045	GTF2H2	1.68	8.06e-05	0.0021	14.019	13.384	23.189	24.169	12.216	13.489	15.147	14.162	15.343	17.329	17.094	15.626
ENSG00000006704	GTF2IRD1	-1.78	0.0004	0.006	40.151	36.691	21.932	20.239	39.885	31.952	39.326	40.369	23.441	20.780	22.984	21.544
ENSG00000170627	GTSF1	-5.74	2.3e-07	4.82e-05	5.580	4.701	0.140	0.000	4.857	4.305	4.725	4.234	0.000	0.000	0.000	0.000
ENSG00000152402	GUCY1A2	-1.62	0.0037	0.0307	4.764	3.917	2.095	2.489	2.502	2.487	2.779	2.482	4.972	5.824	3.304	4.588
ENSG00000061918	GUCY1B3	-2.01	0.0367	0.1556	2.178	3.199	0.279	1.572	1.619	2.487	4.030	4.380	1.563	1.294	1.149	2.194
ENSG00000143774	GUK1	13.62	4.65e-06	0.0003	15.244	13.318	219.596	194.463	14.129	8.706	17.648	12.994	214.805	184.936	219.784	198.081
ENSG00000144366	GULP1	-3.26	0.0005	0.0079	26.132	31.076	6.286	10.218	24.578	30.326	25.430	24.090	5.683	8.053	6.464	7.713
ENSG00000056998	GYG2	-2.06	0.0014	0.0156	14.155	12.731	4.750	7.532	15.748	16.263	15.564	13.213	7.814	8.844	6.752	6.982
ENSG00000136732	GYPC	-1.96	3.7e-05	0.0012	33.482	32.121	16.903	15.654	37.677	35.875	36.408	38.836	42.478	35.305	32.178	31.318
ENSG00000130600	H19	-8.5	1.48e-06	0.0002	21.777	21.153	1.257	2.096	26.786	29.656	30.016	30.514	0.568	0.288	0.287	0.399
ENSG00000184897	H1FX	-1.87	0.0031	0.027	158.970	139.517	84.653	74.275	175.286	138.907	202.605	155.565	99.589	93.331	107.594	86.507
ENSG00000164107	HAND2	5.62	2.44e-07	4.91e-05	5.852	6.529	40.790	37.989	7.506	6.697	7.087	6.789	59.668	70.969	65.792	68.022
ENSG00000145681	HAPLN1	5.77	7.42e-08	2.37e-05	0.000	0.000	4.330	5.240	0.000	0.000	0.000	0.000	7.530	6.759	6.321	5.851
ENSG00000140511	HAPLN3	-2.16	0.0003	0.0057	31.304	35.189	17.182	12.838	34.586	30.709	35.018	31.025	11.792	13.662	16.807	16.956
ENSG00000231133	HAR1B	1.7	0.0138	0.0784	0.408	0.392	1.676	1.113	0.736	0.287	0.417	0.292	0.000	0.360	0.431	0.731
ENSG00000170961	HAS2	13.9	5.74e-06	0.0004	4.355	4.896	66.912	88.815	1.766	3.157	1.945	1.168	47.734	48.679	42.951	50.734
ENSG00000213397	HAUS7	-1.86	0.001	0.0124	14.427	12.013	7.124	6.157	12.363	11.002	17.370	13.067	8.098	8.341	10.630	9.974
	HCG26	-2.29	0.0052	0.0388	6.533	9.858	2.095	4.061	8.536	8.801	11.117	12.556	0.994	1.366	3.160	2.527
ENSG00000101336	HCK	1.62	0.0036	0.0299	0.000	0.000	0.419	0.851	0.000	0.000	0.278	0.000	0.000	0.000	0.000	0.000
ENSG00000119431	HDHD3	-1.83	9.84e-05	0.0024	10.480	11.360	6.007	5.043	8.095	8.897	11.395	11.753	5.256	5.249	4.884	5.718
ENSG00000138411	HECW2	3.28	0.0006	0.0081	2.994	4.896	13.550	16.374	2.060	3.444	2.501	3.358	13.070	12.296	12.210	13.365
ENSG00000162639	HENMT1	1.85	0.001	0.012	0.817	0.849	2.235	2.554	2.355	1.818	1.390	1.679	1.989	1.438	1.436	1.928
ENSG00000089472	HEPH	3.83	0.0002	0.0046	12.930	13.841	45.260	64.712	12.363	14.733	11.534	15.257	52.849	73.557	62.775	75.669
ENSG00000276550	HERC2P2	-1.78	0.0076	0.0516	25.315	30.423	13.550	16.964	21.046	30.326	26.819	28.470	16.480	20.133	19.680	22.607
ENSG00000138641	HERC3	2.46	0.0005	0.0072	20.960	27.159	56.156	64.253	23.842	29.178	19.871	24.966	57.963	69.675	71.969	65.429
ENSG00000138646	HERC5	2.26	0.0025	0.0229	0.136	0.131	2.095	1.113	0.294	0.478	0.556	0.365	0.568	0.288	1.006	0.465
ENSG00000188290	HES4	-4.36	0.0034	0.0285	9.255	7.704	0.978	1.375	8.536	4.496	12.506	6.497	2.273	1.510	3.017	1.130
ENSG00000213614	HEXA	1.99	0.0025	0.0232	8.983	11.033	19.417	22.335	8.242	10.428	7.921	10.804	9.092	11.720	11.205	11.304
ENSG00000169660	HEXDC	-1.96	0.0184	0.0959	18.374	17.431	10.896	6.812	17.955	13.776	22.790	15.622	11.365	8.557	11.779	8.445
ENSG00000168517	HEXIM2	-1.95	0.0491	0.1895	6.669	6.137	4.191	1.768	4.415	4.401	7.643	5.548	4.972	2.157	3.160	3.391
ENSG00000152804	HHEX	-2.91	0.0019	0.019	3.130	2.481	0.419	0.196	2.208	4.018	1.390	2.701	0.000	0.216	0.000	0.066
ENSG00000182218	HHIPL1	1.96	0.0017	0.0175	19.463	14.102	36.879	30.457	15.012	12.150	16.675	14.892	31.823	31.422	37.924	33.978
ENSG00000167861	HID1	-2.57	0.0007	0.0094	13.610	17.105	6.146	4.585	15.159	16.646	19.177	21.097	3.694	4.961	3.448	4.920
ENSG00000188662	HILS1	1.96	0.0056	0.0411	0.136	0.000	1.537	0.720	0.000	0.287	0.139	0.073	0.568	1.007	1.436	1.197
ENSG00000130787	HIP1R	-1.79	0.0048	0.0369	32.665	28.595	17.461	15.785	28.699	29.082	37.658	24.820	20.031	16.897	20.398	19.682
ENSG00000064393	HIPK2	1.73	0.0029	0.0255	87.243	79.911	150.169	140.755	96.695	78.733	96.300	77.965	115.358	94.553	111.472	97.013
ENSG00000124610	HIST1H1A	-4.42	0.0001	0.003	11.841	11.229	1.257	2.554	7.064	8.610	5.003	6.424	1.563	1.941	2.011	2.793
ENSG00000184357	HIST1H1B	-1.6	0.0092	0.0595	20.143	18.150	13.690	9.759	13.982	11.384	9.588	8.176	6.677	5.896	6.177	6.982
ENSG00000124575	HIST1H1D	-2.98	0.0003	0.0057	29.399	28.661	7.124	11.528	25.903	24.395	15.425	16.571	5.114	6.759	7.326	6.383
ENSG00000168298	HIST1H1E	-1.83	0.014	0.0793	56.483	50.075	32.269	25.282	62.108	42.476	57.113	40.077	40.915	36.743	43.526	35.906
ENSG00000277075	HIST1H2AB	-1.79	0.0107	0.0659	7.350	10.185	3.492	5.502	7.506	9.375	4.864	5.548	3.552	3.164	1.867	2.327
ENSG00000180573	HIST1H2AC	-1.96	0.0034	0.0289	65.058	49.487	29.615	27.313	52.100	42.284	49.748	36.062	46.456	38.828	29.736	29.789
ENSG00000277075	HIST1H2AE	-1.76	0.0109	0.067	13.747	13.514	6.985	7.663	11.185	9.471	7.782	7.446	3.125	5.249	3.017	4.389
ENSG00000276903	HIST1H2AG	-1.85	0.01	0.0631	51.992	40.021	23.468	24.824	33.703	25.734	25.152	18.250	14.775	15.244	13.934	9.841
ENSG00000276903	HIST1H2AL	-2.12	0.0002	0.0035	11.977	11.817	5.448	4.716	8.242	9.567	7.365	5.767	2.841	2.373	3.160	2.926
ENSG00000276903	HIST1H2AM	-1.73	0.0116	0.0699	59.886	52.164	34.644	29.278	49.451	40.562	35.852	28.616	23.015	16.610	23.846	18.618
ENSG00000180596	HIST1H2BC	-3.97	3.94e-05	0.0013	49.542	44.656	12.153	10.152	33.703	28.413	31.961	29.930	21.594	19.414	17.238	11.902
ENSG00000180596	HIST1H2BE	-2.25	0.0007	0.0096	27.765	28.008	12.572	11.135	19.427	16.263	17.370	16.644	10.655	7.550	9.050	6.915
ENSG00000180596	HIST1H2BF	-2.11	0.0276	0.1274	5.036	4.701	2.654	1.113	4.121	4.592	4.030	1.533	2.273	2.301	1.724	2.128
ENSG00000275713	HIST1H2BH	-3.18	0.0005	0.0072	22.593	20.435	6.705	5.502	17.661	15.402	20.983	14.527	5.114	4.602	6.033	3.724
ENSG00000158373	HIST1H2BI	-2.17	0.0034	0.0289	12.658	7.900	4.610	3.602	6.623	6.697	7.087	5.256	3.125	2.804	3.017	2.327
ENSG00000273703	HIST1H2BM	-1.82	0.0035	0.029	25.860	22.067	12.153	13.296	17.220	13.776	9.171	10.804	5.825	4.314	7.470	5.984
ENSG00000278272	HIST1H3A	-1.67	0.0023	0.0219	29.262	29.444	17.461	16.833	28.552	21.334	19.732	20.075	17.048	14.093	14.940	13.299
ENSG00000278272	HIST1H3C	-1.68	0.0111	0.0675	112.150	86.831	63.560	53.250	74.177	61.035	52.249	42.924	33.670	28.618	31.316	24.536
ENSG00000278272	HIST1H3E	-3.94	0.0001	0.003	44.914	33.361	10.477	7.860	36.500	28.700	31.961	27.156	7.814	6.615	8.188	6.317
ENSG00000278272	HIST1H3F	-3.97	3.49e-05	0.0012	32.257	28.661	7.823	6.091	23.990	17.220	12.368	12.045	4.546	3.667	3.735	3.790
ENSG00000278272	HIST1H3I	-2.25	0.0002	0.0036	95.137	88.071	37.158	43.229	85.509	72.611	68.508	57.598	24.862	23.513	32.178	26.863
ENSG00000278272	HIST1H3J	-1.81	0.0039	0.0318	53.081	49.357	30.313	25.675	38.854	33.770	26.542	23.360	16.054	14.453	14.796	10.040
ENSG00000158406	HIST1H4A	-1.78	0.0142	0.0798	30.623	22.654	16.763	12.248	27.228	20.760	16.814	12.264	9.803	8.772	9.050	8.179
ENSG00000158406	HIST1H4C	-1.86	0.0005	0.0079	253.835	230.461	136.619	123.202	242.840	215.440	224.561	198.781	98.878	93.906	63.493	50.468
ENSG00000158406	HIST1H4D	-3.09	8.08e-05	0.0021	37.156	32.056	9.918	11.069	23.842	22.003	28.209	23.068	14.775	11.792	9.912	7.647
ENSG00000158406	HIST1H4F	-2.59	0.0076	0.0513	18.102	16.126	7.404	4.781	12.510	11.671	17.509	11.169	4.688	4.242	5.315	2.460
ENSG00000197837	HIST1H4J	-1.78	0.0059	0.0425	3.947	3.264	1.257	1.965	4.268	3.348	3.613	4.380	1.421	1.079	1.149	0.731
ENSG00000158406	HIST1H4K	-1.87	0.0021	0.0202	3.811	3.460	1.816	1.179	4.268	3.157	5.419	4.599	1.705	1.294	1.293	1.197
ENSG00000158406	HIST1H4L	-2.3	0.0067	0.0468	8.847	8.944	3.632	3.013	6.917	6.314	6.392	4.891	3.125	1.150	1.580	1.596
ENSG00000183598	HIST2H3D	-2.44	0.0003	0.0054	10.072	8.357	3.213	3.144	7.506	6.123	7.643	6.424	3.694	2.589	4.166	3.524
ENSG00000181218	HIST3H2A	-3.21	0.0014	0.0152	16.741	12.078	3.772	3.733	18.103	15.498	22.929	19.783	3.552	2.301	3.304	1.529
ENSG00000285449	HIST3H2BB	-3.81	0.0002	0.0046	9.663	7.900	1.676	1.441	9.272	6.984	7.782	8.322	1.137	0.431	1.436	0.798
ENSG00000156510	HKDC1	-2.54	0.0078	0.0523	2.450	1.959	0.140	0.393	0.442	1.913	1.251	1.022	0.000	0.288	0.144	0.399
ENSG00000234745	HLA-B	192.23	1.4e-06	0.0002	2.450	1.959	631.128	595.769	2.355	1.148	4.169	1.241	275.183	265.325	311.002	303.339
ENSG00000204525	HLA-C	300.11	2.67e-07	5.11e-05	7.622	5.941	2376.440	2266.163	6.329	4.879	18.065	8.322	1451.636	1338.847	1607.298	1480.723
ENSG00000196126	HLA-DRB1	5.47	2.48e-05	0.0009	0.136	0.653	6.705	6.288	1.030	1.148	1.251	0.803	4.830	4.818	4.884	3.591
ENSG00000233095	HLA-G	-10.19	0.0009	0.0114	16.196	6.333	0.140	0.065	13.835	6.027	17.370	8.249	0.000	0.000	0.000	0.066
ENSG00000071794	HLTF	-1.99	0.0108	0.0664	73.769	82.000	37.437	39.823	59.459	104.659	66.007	87.820	35.801	41.057	36.487	39.031
ENSG00000112972	HMGCS1	1.76	0.0039	0.0319	23.410	29.575	46.517	47.617	25.020	31.665	22.373	29.346	38.358	43.214	39.360	40.427
ENSG00000205581	HMGN1	-1.55	0.0237	0.1146	67.644	82.848	45.400	50.499	63.138	76.628	57.530	77.819	56.400	70.394	59.758	71.679
ENSG00000198157	HMGN5	1.71	0.0371	0.1564	2.314	1.567	5.029	3.144	1.619	1.722	2.640	1.825	2.983	3.811	1.867	3.391
ENSG00000135486	HNRNPA1	-1.75	0.0015	0.0159	99.901	117.385	59.648	63.140	110.971	123.696	100.191	119.721	56.400	71.113	71.250	70.416
ENSG00000170144	HNRNPA3	-2.03	0.0356	0.1521	92.415	131.617	43.165	67.201	78.739	112.312	86.156	121.765	60.520	95.991	69.670	90.031
ENSG00000169813	HNRNPF	-1.62	0.0062	0.0442	73.769	71.619	49.172	40.412	82.713	75.289	77.401	68.110	56.685	45.084	63.637	50.667
ENSG00000103942	HOMER2	2.49	0.0123	0.0725	1.769	2.350	5.727	7.532	1.472	1.818	1.390	1.971	4.120	7.118	2.873	6.450
ENSG00000228630	HOTAIR	-6.25	1.51e-05	0.0007	4.900	5.615	0.000	0.000	3.679	5.166	4.169	6.570	0.142	0.000	0.000	0.000
ENSG00000233429	HOTAIRM1	3.82	4.75e-05	0.0015	1.769	1.175	8.102	8.646	1.030	1.052	0.695	0.876	4.972	4.889	3.879	5.984
ENSG00000105991	HOXA1	2.17	0.0002	0.0045	3.403	3.917	8.801	9.366	3.091	3.540	3.196	3.723	10.939	8.413	6.752	7.979
ENSG00000005073	HOXA11	-2.09	0.0004	0.006	32.665	31.076	15.645	13.886	31.937	32.431	45.996	33.142	15.769	14.956	14.796	13.631
ENSG00000106031	HOXA13	-11.39	1.23e-06	0.0001	21.504	18.607	0.978	0.720	24.431	19.229	26.125	21.681	0.710	0.647	1.149	0.665
ENSG00000197576	HOXA4	2.3	0.0001	0.003	1.769	1.763	4.750	6.026	2.355	1.626	2.084	2.044	3.978	3.523	4.022	3.923
ENSG00000106004	HOXA5	2.22	0.0009	0.0113	2.450	3.395	7.404	7.925	2.796	3.540	1.529	2.044	6.535	4.818	8.475	7.447
ENSG00000106006	HOXA6	1.86	0.0109	0.067	5.308	3.982	9.778	9.039	4.562	3.253	3.474	3.650	12.928	7.909	10.055	11.437
ENSG00000078399	HOXA9	-1.29	0.0375	0.1576	16.469	13.318	12.572	10.152	12.657	12.437	11.256	11.826	10.371	12.367	12.354	12.102
ENSG00000159184	HOXB13	2.24	0.0025	0.0232	2.450	1.893	7.543	4.847	1.913	1.913	2.501	1.752	9.234	6.975	7.182	8.378
ENSG00000173917	HOXB2	17.79	2.34e-07	4.82e-05	0.000	0.065	18.998	15.850	0.000	0.191	0.139	0.000	12.928	10.067	15.658	13.564
ENSG00000120093	HOXB3	2	0.0009	0.0114	0.000	0.000	0.838	1.179	0.000	0.000	0.000	0.000	0.568	0.791	0.575	1.197
ENSG00000182742	HOXB4	13.41	6.1e-08	2.17e-05	0.000	0.000	12.433	12.379	0.000	0.000	0.139	0.000	14.207	12.655	14.221	11.171
ENSG00000120075	HOXB5	7.53	0.0001	0.0026	0.000	0.000	8.382	5.043	0.000	0.191	0.000	0.000	5.683	4.314	7.757	3.923
ENSG00000108511	HOXB6	35.64	2.91e-07	5.41e-05	0.000	0.000	37.158	32.290	0.000	0.000	0.417	0.000	22.304	20.133	30.023	21.544
ENSG00000260027	HOXB7	15.9	3.4e-10	8.96e-07	0.000	0.000	14.807	14.999	0.000	0.000	0.000	0.000	10.797	12.367	11.923	11.902
ENSG00000170689	HOXB9	2.71	0.0008	0.0105	0.000	0.000	1.537	1.899	0.000	0.096	0.000	0.000	0.568	0.000	0.000	0.332
ENSG00000180818	HOXC10	-23.63	2.99e-08	1.52e-05	25.588	27.616	0.279	0.065	24.578	23.534	28.487	23.579	0.000	0.144	0.000	0.000
ENSG00000123388	HOXC11	-6.64	4.15e-08	1.73e-05	5.172	6.137	0.000	0.000	5.593	5.740	2.918	3.431	0.000	0.000	0.000	0.000
ENSG00000123364	HOXC13	-2.45	0.0037	0.0309	2.586	1.110	0.000	0.262	1.619	0.861	1.251	1.168	0.000	0.000	0.000	0.066
ENSG00000172789	HOXC5	3.6	0.0008	0.0101	0.000	0.065	2.235	3.275	0.442	0.096	0.417	0.073	1.137	1.366	2.873	1.330
ENSG00000197757	HOXC6	10.31	4.13e-06	0.0003	8.847	5.484	88.146	75.061	6.770	7.079	7.643	7.446	78.847	62.269	75.416	69.352
ENSG00000037965	HOXC8	49.4	3.5e-08	1.62e-05	2.450	2.154	164.278	159.684	3.238	2.009	1.806	2.117	139.225	138.558	135.174	122.147
ENSG00000180806	HOXC9	2.39	8.93e-05	0.0023	7.077	7.312	20.954	16.505	9.272	7.558	7.921	7.300	14.349	16.394	16.089	15.958
ENSG00000128652	HOXD3	3.55	0.0001	0.0026	0.000	0.000	3.073	2.096	0.294	0.000	0.000	0.000	2.557	1.941	2.586	1.795
ENSG00000170166	HOXD4	7.16	1.66e-05	0.0007	0.136	0.000	6.146	7.139	0.000	0.287	0.000	0.000	6.393	10.282	11.636	9.774
ENSG00000175879	HOXD8	8.56	2.84e-05	0.001	0.817	0.653	14.109	13.558	0.589	0.287	0.278	1.168	10.371	12.727	13.216	17.222
ENSG00000128709	HOXD9	2.9	0.0009	0.0109	1.089	1.110	4.889	5.305	1.619	1.052	1.945	0.803	5.114	5.537	9.481	7.314
ENSG00000224189	HOXD-AS1	2.42	0.002	0.0201	0.000	0.000	1.537	1.310	0.000	0.096	0.000	0.073	1.279	1.941	0.718	1.862
ENSG00000237380	HOXD-AS2	2.12	0.0007	0.0095	0.000	0.000	1.257	0.982	0.000	0.000	0.000	0.000	0.852	1.294	1.293	0.665
ENSG00000173083	HPSE	-1.72	0.007	0.0486	5.444	7.769	3.353	3.406	6.917	9.567	9.310	10.877	3.836	4.170	2.298	2.726
ENSG00000168453	HR	-2.78	0.0032	0.0275	4.219	4.048	0.978	0.720	3.827	3.827	5.697	6.278	2.841	1.941	1.293	3.524
ENSG00000153976	HS3ST3A1	3.55	4.42e-06	0.0003	8.166	7.182	31.012	28.557	8.242	8.227	9.032	9.709	27.135	26.532	32.321	25.334
ENSG00000125430	HS3ST3B1	2.65	0.0003	0.0054	5.716	5.027	18.300	13.755	5.740	4.018	6.392	5.767	13.496	11.576	14.940	13.498
ENSG00000102878	HSF4	-1.79	0.0476	0.1854	2.042	0.522	0.279	0.131	0.589	0.957	0.973	1.022	1.421	2.229	1.580	2.128
ENSG00000126803	HSPA2	-2.34	0.0004	0.0063	63.833	50.401	23.748	23.645	70.497	59.026	66.145	59.861	42.336	33.291	38.785	33.246
ENSG00000004776	HSPB6	1.9	0.0095	0.0605	154.751	119.344	295.728	227.343	148.500	114.130	176.759	139.577	585.740	465.433	639.960	522.831
ENSG00000173641	HSPB7	12.62	8.52e-07	0.0001	33.482	31.076	457.072	383.687	30.318	25.447	24.457	19.710	390.399	323.207	466.144	382.000
ENSG00000102468	HTR2A	7.97	1.14e-06	0.0001	0.000	0.261	8.382	7.532	0.000	0.191	0.139	0.000	3.694	3.667	2.873	3.524
ENSG00000166033	HTRA1	1.61	0.0031	0.0267	92.279	94.665	140.949	162.173	106.850	106.094	83.794	114.173	178.151	181.629	186.457	200.342
ENSG00000115317	HTRA2	1.73	0.0002	0.004	28.310	30.293	51.965	50.695	26.933	22.386	27.097	25.623	41.910	38.253	41.084	37.302
ENSG00000142149	HUNK	2.57	0.0007	0.0092	2.314	1.893	8.521	5.633	2.355	1.435	1.668	1.533	7.672	7.694	6.752	7.181
ENSG00000114378	HYAL1	-1.99	0.0152	0.0841	3.403	2.742	0.978	1.113	3.238	1.722	5.281	3.212	0.994	1.366	1.580	0.931
ENSG00000283022	HYDIN	2.9	0.0018	0.0181	2.314	1.110	6.286	7.074	2.060	2.966	0.973	1.971	4.120	5.033	5.602	5.918
ENSG00000163596	ICA1L	-1.76	0.0221	0.1096	2.586	2.873	0.838	1.441	2.208	3.061	1.945	2.555	1.705	1.726	2.442	1.130
ENSG00000090339	ICAM1	-6.51	4.26e-06	0.0003	25.996	27.812	2.934	3.668	29.877	30.326	32.656	32.485	4.830	3.595	2.155	3.192
ENSG00000108622	ICAM2	3.12	0.0014	0.0152	2.450	3.656	11.594	11.397	1.913	3.444	3.196	1.898	6.251	6.471	7.613	5.386
ENSG00000105376	ICAM5	-4.14	0.0016	0.0168	19.871	12.861	3.213	3.013	15.748	10.332	16.953	12.191	6.109	2.804	3.160	3.591
ENSG00000125968	ID1	4.47	3.8e-06	0.0003	109.156	103.022	519.375	439.295	112.148	97.866	136.599	111.472	110.954	106.921	161.462	143.424
ENSG00000115738	ID2	3.17	0.001	0.0117	25.724	29.248	75.573	105.059	23.107	34.440	27.236	34.821	52.849	63.563	48.554	65.163
ENSG00000172201	ID4	2.77	0.0003	0.0051	2.586	3.134	8.242	11.331	2.060	2.009	3.057	1.971	9.661	8.341	10.917	10.572
ENSG00000067064	IDI1	1.73	0.0035	0.0293	35.115	33.622	57.413	62.944	28.405	37.692	31.127	38.690	43.472	48.966	46.830	54.590
ENSG00000227231	IER3	2.15	0.0003	0.0055	112.150	100.672	234.962	224.330	108.321	87.534	118.534	100.230	139.793	129.355	171.949	141.363
ENSG00000275214	IFI27	12.24	1.05e-06	0.0001	1.225	2.024	31.850	29.671	2.502	2.200	2.640	2.847	2.841	3.595	4.884	3.724
ENSG00000137965	IFI44	1.86	0.0074	0.0502	12.658	16.191	26.681	28.492	13.687	15.976	13.618	18.834	11.934	14.596	11.923	16.424
ENSG00000126709	IFI6	8.18	7.74e-06	0.0004	337.403	277.728	2735.448	2303.562	402.379	310.245	418.134	317.699	300.755	262.161	347.058	286.915
ENSG00000185745	IFIT1	-2.03	0.0033	0.0281	53.761	63.785	27.240	29.540	56.368	75.289	57.113	71.687	21.594	27.755	23.415	29.323
ENSG00000119922	IFIT2	-1.68	0.0006	0.0088	28.174	28.595	15.366	17.750	27.375	30.230	33.351	35.697	19.037	23.081	19.393	17.488
ENSG00000119917	IFIT3	-2.15	0.0101	0.0633	14.019	19.521	5.867	8.711	15.012	20.377	14.313	22.046	6.251	7.622	6.752	7.780
ENSG00000281618	IFITM10	3.13	1.86e-06	0.0002	13.747	13.449	45.959	43.360	13.246	16.359	15.286	16.425	25.288	25.813	30.454	30.055
ENSG00000185201	IFITM2	-1.8	9.26e-06	0.0005	909.586	894.685	509.596	490.645	989.905	881.371	1025.950	993.978	584.178	588.172	562.389	607.276
ENSG00000184995	IFNE	2.37	0.0044	0.0345	1.225	1.567	4.470	4.847	2.208	1.626	0.139	1.022	2.983	2.157	1.724	1.596
ENSG00000159217	IGF2BP1	-1.68	4.76e-05	0.0015	10.888	10.446	6.146	5.764	9.861	11.671	13.618	13.286	7.103	6.831	7.326	7.248
ENSG00000146674	IGFBP3	5.93	9.73e-06	0.0005	1054.265	1264.728	6106.914	7691.028	828.894	981.533	983.289	1189.109	8466.741	9999.577	8886.464	10459.810
ENSG00000141753	IGFBP4	-2.07	3.68e-05	0.0012	1556.490	1463.460	742.602	717.857	1810.410	1607.189	1955.183	1672.666	1020.322	949.345	1010.720	939.739
ENSG00000115461	IGFBP5	-42.16	2.67e-08	1.43e-05	3430.103	3142.168	85.631	69.035	3225.653	2814.686	2603.436	2310.473	210.827	186.303	172.236	147.879
ENSG00000030419	IKZF2	1.9	0.0044	0.0346	1.769	2.742	5.029	5.174	3.091	2.870	1.806	2.409	2.983	4.602	3.879	3.790
ENSG00000243646	IL10RB	-1.97	0.0029	0.0257	37.973	40.216	17.182	21.745	36.500	45.728	33.629	48.691	23.015	21.931	23.271	22.209
ENSG00000095752	IL11	1.88	0.0003	0.0056	11.161	10.707	23.608	19.518	9.714	7.653	8.338	9.052	10.939	10.282	12.785	12.434
ENSG00000168811	IL12A	-1.74	0.0016	0.0166	4.628	5.876	2.514	2.620	6.770	8.610	5.558	6.059	1.989	1.654	2.586	2.128
ENSG00000177663	IL17RA	2.39	0.0004	0.0069	84.113	73.447	201.017	177.696	74.471	66.392	88.101	65.044	162.950	134.316	175.827	154.728
ENSG00000144730	IL17RD	-1.94	0.0197	0.1008	3.403	2.742	1.537	0.720	3.974	2.105	4.864	4.526	1.421	1.079	1.580	0.864
ENSG00000150782	IL18	3.77	5.14e-06	0.0003	7.077	6.202	26.262	29.343	5.887	4.783	5.697	4.891	21.878	22.650	22.409	25.866
ENSG00000137496	IL18BP	1.82	0.001	0.0117	0.000	0.065	0.838	0.917	0.000	0.000	0.000	0.000	0.710	0.647	0.287	0.798
ENSG00000115008	IL1A	1.48	0.0513	0.1948	0.000	0.392	0.838	0.655	0.736	0.574	0.139	0.730	0.142	0.216	0.144	0.199
ENSG00000115594	IL1R1	-1.67	0.0034	0.0284	36.884	39.302	24.586	20.304	35.322	44.198	35.296	45.260	48.018	47.313	40.509	41.225
ENSG00000174564	IL20RB	9.56	2.2e-06	0.0002	2.586	2.416	32.269	32.618	2.649	2.774	3.891	2.263	40.915	36.815	35.625	30.720
ENSG00000103522	IL21R	2.93	2.54e-05	0.0009	1.225	0.718	5.169	4.323	0.883	0.957	1.529	1.533	0.852	0.647	0.575	0.598
ENSG00000104998	IL27RA	-2.14	3.83e-05	0.0013	18.646	17.170	8.102	7.598	16.484	18.081	18.899	17.082	5.683	5.752	8.906	7.248
ENSG00000100385	IL2RB	-3.35	0.0002	0.004	6.125	6.790	0.978	1.506	7.947	8.323	8.755	7.446	1.705	1.294	1.006	1.995
ENSG00000008517	IL32	1.78	1.49e-05	0.0007	150.804	141.149	264.856	256.621	196.480	175.260	226.646	209.293	123.456	125.400	128.567	130.591
ENSG00000185291	IL3RA	-1.75	0.019	0.098	1.497	0.392	0.000	0.131	1.325	1.531	1.112	1.095	0.000	0.072	0.000	0.066
ENSG00000077238	IL4R	2.08	0.0229	0.1123	18.782	13.841	43.165	27.706	18.397	16.742	21.956	15.841	35.659	24.375	25.713	16.291
ENSG00000136244	IL6	3.81	0.0003	0.0057	10.208	10.642	38.415	47.159	11.774	11.576	7.921	12.775	28.271	33.148	25.857	38.566
ENSG00000169429	IL8	2.48	0.0001	0.0027	3.267	3.330	9.499	9.825	5.446	6.601	3.891	4.307	2.415	3.308	2.729	3.524
ENSG00000141401	IMPA2	-4.59	0.0004	0.0067	11.024	6.855	1.118	1.113	9.419	5.357	9.310	8.176	4.120	2.660	2.586	3.125
ENSG00000148798	INA	-2.41	0.007	0.0485	2.858	4.374	0.419	1.506	1.766	2.583	2.362	3.139	1.421	1.007	0.862	0.864
ENSG00000122641	INHBA	2.65	0.0035	0.0294	19.871	21.414	51.407	61.896	17.808	24.682	11.951	18.469	42.194	62.988	39.504	52.130
ENSG00000163083	INHBB	-2.77	0.0014	0.0152	5.852	8.161	1.956	1.768	8.389	6.218	8.477	5.621	4.262	5.105	4.022	2.726
ENSG00000185133	INPP5J	-2.69	0.0095	0.0605	11.161	12.013	3.632	3.733	8.978	11.480	12.090	12.556	5.114	1.726	3.591	5.519
ENSG00000188487	INSC	1.76	0.0188	0.0975	0.136	0.065	0.838	1.048	0.000	0.287	0.000	0.000	0.852	0.072	0.287	0.332
ENSG00000262826	INTS3	-1.61	0.001	0.0123	73.632	73.251	45.819	44.408	64.021	59.313	71.287	82.491	70.607	70.969	58.609	73.740
ENSG00000068745	IP6K2	-1.66	0.0016	0.0166	29.807	34.471	20.255	17.553	28.552	35.109	30.294	34.310	28.840	31.566	23.702	25.267
ENSG00000161896	IP6K3	-1.73	0.0035	0.0295	0.681	1.240	0.000	0.262	0.736	0.574	1.668	1.314	0.000	0.000	0.000	0.000
ENSG00000132321	IQCA1	-2.21	1.3e-05	0.0006	6.397	7.182	2.235	2.816	7.359	7.175	8.477	8.541	1.705	1.941	2.298	2.261
ENSG00000183856	IQGAP3	-2.27	0.0017	0.0172	22.729	25.723	9.080	11.200	18.103	18.655	12.368	16.133	8.524	11.792	9.194	12.434
ENSG00000262607	IQSEC3	1.69	0.0413	0.1679	0.272	0.653	1.397	1.506	0.147	0.191	0.139	0.146	0.568	1.869	0.575	0.997
ENSG00000128604	IRF5	-2.04	0.0286	0.1305	6.125	5.484	2.514	2.161	7.506	4.496	7.921	6.497	2.131	0.575	2.155	1.662
ENSG00000169047	IRS1	-2.81	0.0002	0.0041	65.058	78.017	22.351	27.313	56.516	72.802	64.339	73.074	43.330	54.863	48.266	46.811
ENSG00000185950	IRS2	2.08	0.0012	0.0136	16.469	24.091	38.415	47.224	22.076	25.065	21.678	22.119	51.002	52.849	48.841	52.795
ENSG00000170549	IRX1	16.53	1.49e-05	0.0007	1.225	0.457	32.269	25.610	0.736	0.478	1.668	0.876	24.862	26.389	38.498	24.070
ENSG00000170561	IRX2	7.02	1.06e-05	0.0005	0.953	1.567	16.344	13.231	1.766	0.957	1.251	1.095	11.934	10.498	14.652	14.894
ENSG00000177508	IRX3	1.95	0.0014	0.0156	3.947	4.374	10.617	7.729	5.887	5.262	6.392	6.205	9.945	8.197	10.774	8.511
ENSG00000176842	IRX5	1.67	0.0055	0.0405	8.438	7.965	15.366	13.493	7.506	6.601	9.310	8.541	15.911	11.073	16.232	13.564
ENSG00000187608	ISG15	2.21	0.0031	0.027	71.319	53.470	150.309	126.018	72.558	56.060	72.121	55.262	80.268	66.367	87.914	69.551
ENSG00000172183	ISG20	-2.52	0.0029	0.0257	5.172	4.309	1.118	1.441	6.770	4.401	5.558	6.497	2.841	1.654	1.867	1.064
ENSG00000016082	ISL1	-5.3	1.36e-09	2.05e-06	4.355	4.244	0.000	0.000	3.827	4.209	4.169	4.453	0.000	0.000	0.000	0.000
ENSG00000159556	ISL2	-12.91	2.13e-08	1.23e-05	28.854	27.094	1.118	1.375	27.669	28.317	28.765	28.178	0.284	0.144	0.718	0.997
ENSG00000129009	ISLR	25.25	2.59e-06	0.0002	1.497	2.873	85.072	70.607	1.913	2.487	3.196	1.971	121.893	111.954	144.512	116.960
ENSG00000105655	ISYNA1	-2.04	0.0106	0.0657	4.628	3.591	1.537	1.441	7.506	4.592	5.836	5.840	2.273	1.007	1.580	1.596
ENSG00000143127	ITGA10	1.8	0.0154	0.0849	0.136	0.261	1.257	1.048	0.000	0.287	0.000	0.292	0.710	1.726	0.718	0.731
ENSG00000137809	ITGA11	14.62	9.7e-06	0.0005	9.800	6.463	139.413	121.695	7.212	5.836	11.673	7.154	187.528	143.592	182.004	163.173
ENSG00000164171	ITGA2	1.62	0.0152	0.0842	24.907	19.259	34.364	38.185	25.609	28.413	17.231	25.112	17.616	17.401	18.100	14.628
ENSG00000005884	ITGA3	-1.89	0.0015	0.0159	593.279	516.807	316.263	270.179	521.591	412.225	495.952	427.200	289.105	245.911	321.057	287.248
ENSG00000091409	ITGA6	1.61	0.0378	0.1585	34.979	41.000	56.575	67.397	28.258	40.371	31.127	44.238	39.352	49.254	46.399	58.513
ENSG00000135424	ITGA7	-2.8	0.0027	0.0242	83.568	68.747	33.386	20.828	94.193	72.324	106.166	77.819	27.419	20.349	28.012	22.740
ENSG00000077943	ITGA8	-1.9	0.0302	0.1357	0.817	2.546	0.279	0.393	1.472	0.765	0.834	0.876	1.989	2.589	1.149	0.864
ENSG00000138448	ITGAV	1.61	0.0167	0.0896	128.210	135.143	195.569	230.946	105.378	154.214	118.117	148.483	172.895	202.121	179.562	190.169
ENSG00000160255	ITGB2	5.69	3.76e-05	0.0012	0.136	0.065	4.470	6.157	0.000	0.000	0.000	0.000	8.524	4.889	5.890	5.452
ENSG00000142856	ITGB3BP	-1.92	0.047	0.1836	8.438	10.381	4.051	4.781	6.770	10.523	7.365	8.906	3.694	3.955	1.580	4.521
ENSG00000132470	ITGB4	-6.1	5.99e-06	0.0004	6.941	7.834	0.419	0.327	9.861	8.897	11.256	12.629	0.710	0.360	0.575	1.130
ENSG00000082781	ITGB5	1.73	0.0164	0.0885	64.922	65.613	103.931	123.660	54.602	77.681	60.170	81.980	120.330	145.245	103.715	129.926
ENSG00000198542	ITGBL1	2.9	5.98e-07	9.01e-05	103.848	100.084	311.513	285.112	100.815	90.500	109.362	100.011	354.882	353.982	314.880	310.919
ENSG00000123243	ITIH5	7.69	0.0001	0.0029	5.852	5.745	45.819	57.311	6.770	9.280	6.670	11.607	40.347	64.570	41.084	53.659
ENSG00000078596	ITM2A	2.56	0.0075	0.0509	0.136	0.261	2.235	1.899	0.442	0.287	0.278	1.606	0.142	0.575	1.580	2.061
ENSG00000135916	ITM2C	-1.68	0.0003	0.0048	690.185	652.342	424.524	375.041	723.516	650.529	837.797	737.599	488.141	451.124	431.237	408.597
ENSG00000143772	ITPKB	-3.52	0.0001	0.0031	23.410	17.888	5.727	4.519	24.431	21.812	30.294	23.871	7.530	9.635	11.492	9.242
ENSG00000150995	ITPR1	-1.74	0.003	0.0262	14.427	16.648	9.359	7.729	17.072	16.263	18.343	15.768	4.404	3.164	3.591	2.992
ENSG00000148841	ITPRIP	-1.9	0.0375	0.1575	5.716	3.395	1.816	1.899	3.532	2.966	4.864	5.037	6.961	4.746	8.475	4.056
ENSG00000205730	ITPRIPL2	1.71	0.0053	0.0396	14.019	17.236	26.402	28.230	13.982	16.646	12.923	18.031	20.316	23.800	24.277	25.134
ENSG00000163207	IVL	2.22	0.0013	0.0141	0.272	0.000	1.118	1.965	0.000	0.000	0.000	0.000	0.142	0.144	0.287	0.000
ENSG00000099840	IZUMO4	-1.87	0.0054	0.0402	4.900	3.591	2.095	1.506	2.060	3.444	4.308	4.453	1.563	1.869	3.160	3.258
ENSG00000101384	JAG1	-7.56	2.22e-08	1.23e-05	36.204	40.935	4.330	4.126	39.296	38.362	41.132	40.515	10.797	12.439	9.625	9.841
ENSG00000140044	JDP2	2.35	3.71e-05	0.0012	2.994	2.481	7.683	7.860	3.238	3.348	3.752	3.504	6.251	5.393	4.166	5.253
ENSG00000070495	JMJD6	1.85	0.0012	0.0135	14.835	16.517	32.828	27.182	18.103	16.072	18.482	14.089	17.616	15.819	20.829	19.283
ENSG00000243789	JMJD7	-2.24	0.0008	0.0107	4.764	5.810	1.956	1.637	5.887	3.635	5.142	5.475	2.983	2.804	3.017	2.793
ENSG00000177606	JUN	2.01	0.0053	0.0393	0.000	0.000	1.537	0.589	0.589	0.383	0.139	0.438	0.852	0.575	0.718	0.665
ENSG00000171223	JUNB	-2.02	0.0031	0.0268	645.407	527.318	318.777	261.533	723.664	569.309	1036.233	819.798	430.462	343.196	403.800	354.804
ENSG00000173801	JUP	-2.6	0.001	0.0118	112.286	91.727	43.724	33.731	119.065	92.796	128.122	95.558	51.002	46.378	56.598	45.414
ENSG00000214401	KANSL1-AS1	1.68	0.0316	0.1397	0.681	1.240	2.095	2.423	1.030	1.148	1.251	1.387	1.847	2.517	2.011	4.056
ENSG00000169282	KCNAB1	2.03	7.8e-05	0.0021	0.000	0.000	0.838	1.244	0.000	0.000	0.000	0.073	0.426	0.647	0.862	0.931
ENSG00000170049	KCNAB3	-4	6.54e-05	0.0018	29.535	25.070	5.588	6.550	37.971	27.073	44.607	35.770	5.825	5.537	8.619	6.849
ENSG00000116396	KCNC4	2.94	0.0002	0.0043	5.716	3.656	15.645	15.261	4.857	5.262	3.752	4.599	9.945	11.433	13.934	11.104
ENSG00000157551	KCNJ15	2.71	9.27e-05	0.0023	0.272	0.000	2.375	1.768	0.147	0.096	0.278	0.073	1.705	1.438	1.436	1.463
ENSG00000162989	KCNJ3	-2.67	6.6e-06	0.0004	1.769	1.567	0.000	0.000	2.208	1.626	2.501	2.190	0.000	0.000	0.000	0.000
ENSG00000157542	KCNJ6	2.12	0.0027	0.0243	0.272	0.131	1.956	1.179	0.000	0.000	0.278	0.146	7.245	4.674	4.309	3.591
ENSG00000135750	KCNK1	-6.81	5.52e-05	0.0017	9.663	10.250	0.698	0.524	9.419	13.011	9.171	10.950	0.142	0.863	0.287	0.665
ENSG00000082482	KCNK2	2.75	3.3e-05	0.0011	1.361	1.110	5.588	4.716	1.766	1.339	1.112	1.095	15.769	15.028	17.094	13.897
ENSG00000099337	KCNK6	2.01	0.0081	0.054	2.722	2.350	7.823	4.716	3.385	2.009	2.223	2.701	7.814	7.406	8.332	6.982
ENSG00000080709	KCNN2	-13.47	5.68e-08	2.11e-05	14.971	13.645	0.140	0.131	14.129	11.289	10.422	11.388	0.142	0.072	0.000	0.133
ENSG00000104783	KCNN4	4.43	0.0004	0.0067	1.089	1.371	11.455	6.812	0.589	0.000	1.112	0.803	5.399	4.674	4.884	3.657
ENSG00000185760	KCNQ5	3.72	0.005	0.0379	2.586	3.917	11.594	18.405	0.589	2.679	1.390	2.263	11.649	13.015	10.486	11.769
ENSG00000124134	KCNS1	-2.08	0.001	0.0121	2.994	2.154	0.838	0.589	2.208	2.105	1.806	2.117	1.279	1.294	2.155	1.330
ENSG00000170745	KCNS3	1.92	0.0012	0.0134	0.136	0.065	1.397	0.851	0.147	0.383	0.695	0.730	0.426	0.360	0.718	0.399
ENSG00000178695	KCTD12	4.81	6.29e-07	9.17e-05	20.824	22.720	102.813	114.556	17.072	20.855	19.038	19.783	51.144	55.725	61.195	61.772
ENSG00000151364	KCTD14	-3.07	0.0006	0.0086	6.805	6.920	2.095	1.113	9.272	7.271	6.809	7.008	1.563	1.007	2.011	1.197
ENSG00000180332	KCTD4	4.4	2.34e-06	0.0002	1.497	1.502	10.617	9.432	1.030	1.052	0.417	0.292	7.814	8.269	6.464	4.787
ENSG00000004487	KDM1A	-1.96	0.0002	0.0042	24.771	23.046	12.433	11.004	21.340	24.969	20.149	25.039	15.769	16.538	14.940	15.559
ENSG00000126012	KDM5C	-1.78	0.0007	0.0097	79.213	80.563	50.010	39.364	75.501	66.871	71.009	60.372	58.389	56.588	56.742	53.128
ENSG00000138030	KHK	-1.69	0.0196	0.1005	1.225	2.611	0.838	0.524	3.091	3.348	2.223	2.628	0.710	0.431	0.431	0.266
ENSG00000235750	KIAA0040	-2.29	0.0007	0.0096	2.722	2.611	0.838	0.393	3.974	2.966	2.918	2.701	0.284	0.000	0.144	0.266
ENSG00000166803	KIAA0101	-2.53	0.0002	0.0043	22.185	25.723	7.543	10.349	18.691	21.525	19.038	21.097	10.939	13.015	15.514	17.554
ENSG00000196123	KIAA0895L	-2.29	0.0039	0.0318	8.166	9.401	2.934	3.602	8.683	9.854	8.338	11.753	3.694	5.249	5.890	9.375
ENSG00000120549	KIAA1217	1.99	0.0264	0.1234	7.214	3.721	11.594	11.135	3.974	4.879	6.253	3.139	10.371	9.635	11.348	12.035
ENSG00000112379	KIAA1244	-4.77	0.0002	0.004	4.355	5.484	0.000	0.524	3.532	4.592	4.725	7.884	0.710	0.647	0.287	0.266
ENSG00000164659	KIAA1324L	9.32	1.15e-06	0.0001	3.539	3.134	38.834	39.888	4.857	3.253	4.308	5.548	31.539	31.710	30.310	30.720
ENSG00000110318	KIAA1377	1.84	0.0087	0.0573	7.214	7.769	12.991	16.440	8.536	8.419	6.809	11.242	11.081	12.583	12.067	14.828
ENSG00000250305	KIAA1456	-4.26	1.27e-05	0.0006	9.391	10.119	1.676	1.375	10.891	10.715	10.005	9.709	1.847	1.582	2.011	1.130
ENSG00000165757	KIAA1462	2.68	7.76e-07	0.0001	120.316	125.285	334.842	327.424	97.430	107.911	95.605	107.457	260.976	267.985	233.718	237.578
ENSG00000084444	KIAA1467	1.64	0.0195	0.1003	9.800	13.253	17.042	21.876	12.216	16.455	11.395	15.038	17.474	19.774	17.956	18.618
ENSG00000162522	KIAA1522	-2.28	3.37e-05	0.0012	86.018	72.860	35.202	33.273	81.683	71.080	93.799	86.652	35.517	31.853	42.664	41.225
ENSG00000110427	KIAA1549L	4.16	1.37e-06	0.0001	12.658	13.057	57.134	56.132	15.306	12.532	11.951	12.775	51.712	58.817	51.570	57.583
ENSG00000187164	KIAA1598	-2.58	5.43e-05	0.0016	8.302	7.900	2.375	2.685	7.064	9.280	7.504	7.738	2.415	3.020	2.442	2.793
ENSG00000138944	KIAA1644	2.47	0.009	0.0586	2.042	2.938	10.058	5.633	2.944	4.305	4.586	3.577	8.240	13.734	9.337	10.506
ENSG00000143674	KIAA1804	-2.09	0.0142	0.0801	1.905	1.175	0.279	0.131	1.325	0.191	0.973	0.803	0.000	0.072	0.000	0.000
ENSG00000230487	KIAA1908	2.1	0.0042	0.0337	3.130	2.220	8.102	5.436	2.355	2.774	2.501	3.066	4.404	5.896	6.895	8.910
ENSG00000165185	KIAA1958	1.72	0.0002	0.004	10.752	9.140	18.300	17.226	8.536	10.141	7.782	7.446	19.037	19.270	16.663	17.754
ENSG00000213213	KIAA1984	-2.02	0.0127	0.0743	1.361	2.938	0.559	0.458	2.208	2.200	3.335	3.577	0.284	0.288	1.436	0.532
ENSG00000117245	KIF17	-2.48	0.0006	0.0086	9.663	10.903	3.492	3.602	11.333	11.289	8.616	9.782	2.841	3.811	2.011	3.458
ENSG00000054523	KIF1B	2	0.0007	0.0091	20.007	25.658	42.606	50.433	25.903	28.987	25.847	30.733	39.210	41.848	38.067	42.356
ENSG00000112984	KIF20A	-1.62	0.0251	0.1193	12.249	9.858	7.124	5.764	11.627	7.845	8.338	9.344	5.114	6.975	10.630	8.644
ENSG00000079616	KIF22	-1.63	0.0175	0.0924	3.267	2.481	1.118	1.637	1.766	1.244	1.945	1.752	1.563	0.791	1.293	1.130
ENSG00000162849	KIF26B	-6.23	2.04e-05	0.0008	21.641	19.782	3.492	1.703	24.137	21.716	24.040	25.185	3.552	3.667	3.448	3.591
ENSG00000142945	KIF2C	-1.84	0.009	0.0585	13.474	13.188	5.588	8.187	2035.000	2502.528	6.253	8.103	1459.166	1703.111	4.597	6.450
ENSG00000155980	KIF5A	-1.86	0.0077	0.0521	4.355	5.419	2.514	1.834	4.857	5.262	7.226	8.614	2.415	2.085	2.873	4.920
ENSG00000167702	KIFC2	-1.79	0.0333	0.1454	18.238	12.731	7.823	8.318	12.510	8.610	18.621	11.680	10.087	8.916	15.371	10.838
ENSG00000170498	KISS1	-18.76	6.13e-07	9.11e-05	22.185	17.431	0.140	0.065	15.748	10.810	14.035	12.045	0.284	0.288	0.144	0.000
ENSG00000049130	KITLG	1.84	3.96e-05	0.0013	49.950	46.223	91.219	87.047	51.364	45.250	49.192	54.313	83.677	77.368	80.588	79.791
ENSG00000126214	KLC1	1.46	0.0009	0.011	36.476	35.777	53.223	53.250	27.816	32.431	27.375	29.127	32.391	36.671	36.487	39.430
ENSG00000104892	KLC3	-1.66	0.0328	0.1434	3.267	1.959	1.676	0.720	2.649	2.392	2.779	3.431	0.426	0.431	0.144	0.399
ENSG00000155090	KLF10	-1.78	0.0011	0.0125	22.049	18.019	10.896	10.611	14.129	16.168	26.542	33.361	14.775	15.603	14.940	16.623
ENSG00000127528	KLF2	2.23	0.0016	0.0167	20.280	19.259	49.591	41.329	24.873	16.742	28.626	23.141	33.528	33.148	50.996	41.491
ENSG00000102554	KLF5	-2.39	0.0009	0.0113	32.121	31.599	11.734	13.820	27.522	34.440	26.264	34.456	13.212	13.446	9.194	13.166
ENSG00000067082	KLF6	2.09	2.38e-06	0.0002	44.370	44.656	94.991	93.073	41.651	41.423	40.855	40.661	83.677	72.623	93.947	97.877
ENSG00000119138	KLF9	-3.29	2.5e-05	0.0009	45.867	51.250	15.785	12.445	56.957	48.790	57.669	49.494	21.168	22.865	27.581	24.270
ENSG00000162755	KLHDC9	-2.48	0.0004	0.0063	2.178	2.611	0.279	0.458	3.091	2.774	2.779	4.234	1.137	1.007	2.298	1.662
ENSG00000213160	KLHL23	-3.9	0.0008	0.0103	4.083	6.072	0.279	0.851	5.004	6.218	4.864	6.570	0.994	0.503	1.149	0.465
ENSG00000183655	KLHL25	-1.8	0.0493	0.1898	14.971	9.467	5.588	6.812	12.510	7.749	14.174	10.293	6.535	3.811	6.321	5.851
ENSG00000146021	KLHL3	-3.3	0.0009	0.0109	2.450	3.787	0.140	0.327	4.562	4.114	6.531	3.504	0.568	0.431	0.287	0.598
ENSG00000168427	KLHL30	-2.03	0.0259	0.1221	1.225	0.979	0.000	0.065	0.147	0.765	0.973	0.000	0.000	0.144	0.000	0.133
ENSG00000149243	KLHL35	-1.65	0.0133	0.0765	1.769	1.632	0.838	0.458	1.030	1.818	2.640	2.190	1.279	1.438	0.862	1.396
ENSG00000109790	KLHL5	-1.84	0.0002	0.0037	73.496	79.388	39.812	42.312	67.995	77.968	72.399	83.732	32.533	37.390	35.482	35.507
ENSG00000167754	KLK5	-5.36	6.4e-06	0.0004	11.297	9.467	1.118	1.113	13.687	13.585	10.422	11.169	1.279	0.647	0.718	0.997
ENSG00000169035	KLK7	-2.24	0.0005	0.0071	1.633	2.024	0.140	0.393	2.649	3.540	3.335	3.796	0.142	0.360	0.287	0.133
ENSG00000171798	KNDC1	-1.67	0.031	0.1376	2.450	2.938	1.118	1.310	2.208	1.244	2.640	3.577	0.852	1.582	1.149	1.862
ENSG00000186432	KPNA4	1.97	6.69e-05	0.0019	89.284	93.425	173.777	187.521	91.396	104.563	82.821	90.521	118.768	119.720	112.190	131.323
ENSG00000186832	KRT16	-1.73	0.0062	0.0446	1.225	0.522	0.000	0.131	0.442	0.574	0.695	0.438	0.284	0.360	0.000	0.133
ENSG00000128422	KRT17	-2.57	0.001	0.0118	1.633	1.502	0.000	0.000	1.325	1.626	2.362	1.022	0.142	0.000	0.000	0.066
ENSG00000111057	KRT18	-7.44	9.05e-09	6.98e-06	131.205	131.226	16.204	17.357	114.208	123.696	100.052	105.340	11.365	11.792	15.801	17.621
ENSG00000171345	KRT19	-7.35	3.77e-08	1.67e-05	268.398	245.085	36.041	32.094	225.915	200.420	176.203	174.107	31.113	29.624	34.476	32.914
ENSG00000131737	KRT34	-4.38	4.64e-06	0.0003	48.181	43.481	8.242	11.331	27.228	29.656	20.010	18.396	6.677	6.471	4.884	5.186
ENSG00000135480	KRT7	-3.95	8.98e-06	0.0005	109.564	112.945	29.335	25.675	84.479	72.324	73.649	68.548	16.622	13.518	13.503	16.490
ENSG00000170421	KRT8	-2.49	0.0003	0.0056	22.185	20.369	8.661	7.270	23.695	17.029	22.373	19.783	9.376	7.909	11.205	9.641
ENSG00000262808	KRTAP1-1	2.21	0.0009	0.0114	0.000	0.196	1.397	1.441	0.147	0.096	0.000	0.000	0.142	0.647	0.862	1.263
ENSG00000212657	KRTAP16-1	2.01	0.0009	0.0109	0.000	0.000	1.118	0.917	0.000	0.000	0.000	0.000	0.994	0.647	0.575	1.197
ENSG00000212724	KRTAP2-3	19.15	2.16e-06	0.0002	6.941	4.505	121.811	129.489	2.944	3.731	2.362	1.314	44.609	51.411	66.079	60.508
ENSG00000213416	KRTAP4-12	3.85	2.93e-06	0.0002	0.000	0.065	3.213	2.751	0.000	0.000	0.139	0.073	0.710	0.503	0.144	0.399
ENSG00000198910	L1CAM	-21.95	4.62e-08	1.82e-05	234.236	213.356	9.778	8.711	240.191	195.828	220.670	184.546	11.365	11.001	7.757	8.578
ENSG00000087299	L2HGDH	-2.86	8.24e-06	0.0004	6.261	5.941	1.397	1.572	5.593	4.688	3.752	4.599	2.415	2.157	2.442	2.194
ENSG00000126790	L3HYPDH	1.98	0.0007	0.0095	3.811	3.982	8.102	9.301	5.593	4.975	3.752	2.847	5.683	6.256	6.608	8.711
ENSG00000185513	L3MBTL1	-2.28	0.0142	0.0798	2.722	2.024	0.559	0.393	2.502	2.105	3.474	2.409	0.142	0.791	0.144	1.064
ENSG00000103642	LACTB	1.73	0.0372	0.1568	7.758	8.879	13.830	16.374	5.004	9.375	5.975	7.957	9.661	13.158	11.061	9.442
ENSG00000147592	LACTB2	-3.55	1.95e-05	0.0008	7.622	8.030	1.537	1.441	4.710	4.975	5.975	8.103	2.557	2.229	2.873	2.128
ENSG00000053747	LAMA3	-4.86	4.32e-07	7.2e-05	33.209	29.575	5.308	6.026	40.326	36.257	29.043	31.828	5.399	6.184	3.735	3.724
ENSG00000130702	LAMA5	-10.02	3.46e-07	5.99e-05	83.296	72.664	7.404	6.353	88.305	74.620	99.913	82.710	9.518	8.772	10.199	9.309
ENSG00000058085	LAMC2	-13.4	3.98e-06	0.0003	43.553	52.686	2.375	2.947	31.643	35.492	29.738	30.149	0.568	1.582	2.586	2.660
ENSG00000104341	LAPTM4B	-1.97	4.34e-06	0.0003	173.533	176.012	93.314	83.772	189.562	201.568	190.516	186.225	84.672	91.102	87.483	90.829
ENSG00000166173	LARP6	1.66	0.0427	0.1714	14.971	20.369	27.100	32.290	19.280	24.395	17.231	23.944	19.463	28.402	19.105	25.201
ENSG00000213626	LBH	4.58	1.42e-07	3.51e-05	18.374	18.933	86.609	91.304	20.752	18.559	18.204	19.199	106.266	112.170	110.467	125.272
ENSG00000257702	LBX2-AS1	1.81	0.041	0.167	2.586	1.959	6.146	3.864	3.091	2.679	1.251	3.285	3.410	2.876	4.309	4.389
ENSG00000240386	LCE1F	2.5	0.0001	0.0032	0.000	0.000	1.257	1.768	0.000	0.000	0.139	0.000	0.284	0.072	0.575	0.266
ENSG00000187173	LCE2A	12.46	2.56e-06	0.0002	0.408	0.457	15.645	18.143	0.589	0.861	0.000	0.292	10.371	12.943	9.194	13.166
ENSG00000168806	LCMT2	1.61	0.0009	0.0111	10.480	10.838	18.020	17.488	15.159	12.532	11.256	13.359	11.934	12.583	12.067	10.705
ENSG00000171989	LDHAL6B	2.07	0.0083	0.055	0.408	0.131	1.257	2.030	1.030	0.670	0.556	0.438	1.279	2.373	0.718	1.330
ENSG00000168675	LDLRAD4	2.32	5.87e-05	0.0017	0.136	0.065	1.816	1.310	0.147	0.000	0.000	0.146	0.568	0.647	0.718	0.798
ENSG00000138795	LEF1	-1.62	0.005	0.0378	1.089	0.718	0.140	0.196	0.736	0.670	1.112	0.730	0.000	0.072	0.287	0.000
ENSG00000090530	LEPREL1	-2.25	2.81e-05	0.001	22.457	23.699	8.940	10.480	23.695	25.734	32.239	26.937	9.518	9.276	10.343	9.974
ENSG00000110811	LEPREL2	-1.76	0.0103	0.0643	124.127	111.836	75.154	58.752	135.107	102.937	145.214	118.407	116.495	87.291	118.511	103.196
ENSG00000106003	LFNG	-1.78	0.0156	0.0855	6.125	6.137	3.772	2.358	5.298	3.731	7.226	5.767	3.836	2.876	4.166	2.992
ENSG00000168961	LGALS9	3.64	0.0031	0.0269	1.769	0.979	7.404	7.663	1.325	0.478	1.529	1.022	6.819	4.602	7.039	3.258
ENSG00000119862	LGALSL	-2.82	0.0008	0.0107	17.013	17.823	7.124	4.257	15.895	18.942	15.981	20.513	4.546	5.537	4.166	5.253
ENSG00000153012	LGI2	2.96	0.0085	0.0559	0.136	0.000	1.397	3.144	0.294	0.096	0.000	0.219	0.142	0.719	2.011	0.598
ENSG00000205213	LGR4	1.7	0.0098	0.062	17.285	23.764	33.526	37.072	20.752	25.638	25.708	24.236	35.233	48.679	43.670	42.954
ENSG00000183722	LHFP	1.83	0.0024	0.0223	74.313	61.630	135.781	115.080	70.350	57.687	71.565	57.890	130.559	112.529	113.483	102.664
ENSG00000143355	LHX9	-2.29	0.0004	0.0061	10.888	10.381	3.353	4.912	9.272	8.706	6.253	8.103	6.819	6.471	6.895	7.647
ENSG00000064042	LIMCH1	-2.15	0.0012	0.0139	23.274	24.482	9.499	11.790	19.722	25.447	18.482	25.477	5.967	6.831	7.470	6.915
ENSG00000072163	LIMS2	-2.76	0.0008	0.0106	128.483	98.648	45.400	35.434	118.329	99.875	129.095	98.332	50.718	44.868	52.576	39.297
ENSG00000256977	LIMS3L	2.28	0.0012	0.0136	5.172	6.529	15.366	13.820	6.917	5.836	6.253	5.621	5.683	4.386	4.453	6.716
ENSG00000104863	LIN7B	1.69	0.0286	0.1305	6.397	5.419	12.572	9.039	5.446	3.444	5.558	6.570	4.120	3.811	7.039	4.588
ENSG00000196972	LINC00087	-1.92	0.0002	0.0037	10.344	10.119	5.448	4.323	11.038	11.002	12.923	11.826	3.552	3.667	4.884	3.923
ENSG00000234912	LINC00338	-1.88	0.0125	0.0734	6.941	6.986	3.492	3.013	4.562	6.410	5.836	5.694	2.983	3.020	1.724	3.657
ENSG00000176438	LINC00341	-1.75	0.0418	0.1691	6.669	7.377	3.353	3.799	7.212	9.949	8.616	7.373	8.524	6.903	4.309	9.109
ENSG00000235770	LINC00607	3.4	0.0043	0.0343	0.000	0.326	2.235	3.733	0.589	0.096	0.695	0.000	3.410	5.680	3.017	4.455
ENSG00000107798	LIPA	-2.02	0.0065	0.0457	106.706	134.490	55.318	62.551	115.091	164.737	119.507	164.033	75.153	91.102	75.416	88.834
ENSG00000166035	LIPC	2.79	0.0069	0.0479	5.308	5.027	17.601	14.868	4.710	6.792	9.171	3.577	14.349	12.583	14.652	14.429
ENSG00000079435	LIPE	-2.14	0.0099	0.0625	16.877	14.037	9.080	4.847	17.367	15.211	20.566	14.600	6.961	5.321	6.895	7.115
ENSG00000189067	LITAF	-2.55	4.95e-06	0.0003	205.245	179.538	77.948	71.655	199.570	182.339	195.796	178.341	76.290	78.663	86.764	82.318
ENSG00000073350	LLGL2	-1.73	0.0095	0.0607	0.817	0.653	0.000	0.000	1.619	0.765	1.529	0.876	0.000	0.000	0.000	0.066
ENSG00000074695	LMAN1	-2.8	0.0001	0.0027	23.818	25.658	8.382	7.991	22.076	27.552	24.596	30.514	20.316	24.160	15.227	18.751
ENSG00000071282	LMCD1	-1.81	6.89e-05	0.0019	69.277	69.661	37.018	38.709	63.727	72.802	64.339	62.927	86.092	73.557	78.002	81.054
ENSG00000113368	LMNB1	-2.27	0.0002	0.004	11.841	12.927	5.448	4.388	12.510	9.662	7.504	6.205	4.972	4.674	5.171	5.386
ENSG00000163431	LMOD1	-3.16	1.5e-06	0.0002	36.204	33.035	9.359	11.266	31.790	31.665	41.966	38.982	18.185	18.839	22.409	23.605
ENSG00000142235	LMTK3	-5.85	0.0001	0.0025	13.202	12.731	1.537	1.244	15.306	10.428	16.814	13.651	1.563	0.647	2.011	1.263
ENSG00000206535	LNP1	-1.95	0.0064	0.0451	1.633	1.697	0.559	0.196	1.030	1.818	1.251	2.044	0.994	0.647	0.718	0.532
ENSG00000072201	LNX1	44.91	2.82e-07	5.29e-05	0.544	0.261	65.236	58.293	0.736	1.339	0.973	0.365	66.487	63.779	64.930	61.572
ENSG00000139517	LNX2	-1.72	0.0073	0.0501	8.847	11.099	5.448	5.240	6.623	10.428	10.005	10.220	3.552	3.308	4.740	4.123
-	LOC100128054	2.36	0.0011	0.0129	4.491	3.395	10.198	11.004	2.060	2.774	3.335	3.942	2.557	4.170	4.022	4.322
ENSG00000176593	LOC100128398	-1.62	0.0071	0.0489	2.314	1.502	0.698	0.851	1.619	1.339	1.668	1.314	1.279	1.438	0.431	0.798
-	LOC100128881	-4.3	8.08e-07	0.0001	27.493	29.771	6.426	5.371	28.405	27.647	39.465	35.697	4.972	4.530	6.752	7.713
-	LOC100130093	-1.72	0.0086	0.0567	0.681	0.979	0.000	0.131	1.472	1.148	3.196	1.898	0.568	0.288	0.718	0.731
-	LOC100130275	-1.92	0.0006	0.0083	4.764	3.852	2.095	1.441	2.208	1.818	4.586	4.015	1.279	1.150	1.724	1.729
-	LOC100130298	1.94	0.0012	0.0137	0.000	0.000	0.838	1.048	0.000	0.000	0.139	0.000	0.710	0.719	1.867	0.997
-	LOC100130705	3.48	0.0005	0.008	0.408	1.240	5.448	4.912	0.294	0.287	0.556	0.876	2.131	3.092	5.171	3.591
-	LOC100130872	-2.14	0.0015	0.0161	2.450	1.893	0.559	0.393	3.532	2.966	3.057	1.971	1.847	1.294	0.718	0.465
-	LOC100130987	-2.11	0.0004	0.0069	6.805	6.594	2.375	2.947	6.329	5.836	7.782	8.322	1.563	2.445	5.746	4.920
-	LOC100130992	1.93	0.0335	0.1458	1.361	1.697	4.330	3.471	0.883	1.435	2.779	1.314	2.841	1.654	5.459	3.125
-	LOC100132891	2.72	0.0002	0.0034	2.042	3.395	9.499	8.449	4.268	4.018	3.335	3.650	13.780	15.891	12.928	13.299
-	LOC100132987	10.25	1.34e-05	0.0006	0.544	1.371	20.814	16.636	0.442	0.000	0.139	0.000	7.103	6.759	8.188	9.109
-	LOC100133985	1.68	0.0282	0.1289	0.272	0.718	2.095	0.982	0.883	0.861	0.834	1.460	1.279	1.510	0.862	0.931
-	LOC100134868	-2.5	0.0029	0.0258	7.894	8.161	1.676	3.864	10.008	8.706	9.449	11.388	3.836	3.523	3.879	4.721
ENSG00000250654	LOC100240735	2.25	0.0007	0.0093	0.136	0.065	1.257	1.703	0.147	0.000	0.000	0.292	1.137	0.719	1.006	0.731
-	LOC100289019	-1.6	0.0108	0.0664	1.361	1.567	0.698	0.393	0.589	0.383	0.695	1.022	0.000	0.360	0.575	0.731
ENSG00000186019	LOC100379224	-1.88	0.0098	0.0619	1.769	1.502	0.140	0.720	0.736	1.339	0.695	1.022	0.852	1.079	0.431	0.199
-	LOC100506023	1.71	0.0379	0.1586	2.994	3.068	6.007	5.764	1.766	3.731	2.779	4.088	5.256	5.033	6.033	4.056
-	LOC100506123	2.04	1.02e-05	0.0005	3.675	3.982	8.801	8.908	4.268	5.070	4.169	4.453	7.245	6.759	6.895	7.314
-	LOC100506994	2.05	0.0038	0.0315	1.361	1.632	4.750	3.537	1.325	2.583	2.084	2.336	1.279	1.438	2.729	2.128
-	LOC100507127	3.49	0.0003	0.0048	1.361	1.045	6.985	6.353	0.442	1.148	0.278	0.730	3.125	3.379	5.459	4.322
-	LOC152742	-2.22	0.0012	0.0139	4.491	5.419	1.257	2.161	5.593	4.401	3.891	4.526	1.847	1.869	2.155	2.859
ENSG00000274253	LOC283683	-2.24	0.0051	0.0387	2.722	3.525	0.419	1.375	3.091	2.870	2.223	3.431	0.852	1.079	1.293	1.263
-	LOC284276	-1.8	0.0081	0.0543	1.225	0.457	0.000	0.000	0.294	0.383	0.417	0.730	0.568	0.360	0.431	0.199
-	LOC284751	2	0.0039	0.0316	0.544	0.588	2.095	2.161	0.736	1.531	0.973	1.387	1.421	2.085	2.011	2.660
-	LOC339535	9.29	5.34e-06	0.0003	2.178	1.306	24.586	23.710	1.325	0.670	1.668	1.898	23.299	28.474	25.570	27.328
-	LOC340113	1.72	0.0342	0.1476	0.000	0.196	0.978	0.786	0.000	0.000	0.139	0.000	0.426	0.503	1.149	0.133
-	LOC375295	15.51	1.21e-06	0.0001	1.361	1.567	34.504	40.085	1.177	0.670	2.084	1.241	29.266	34.801	33.039	36.770
ENSG00000246582	LOC389641	-2.67	0.0049	0.0373	2.994	1.371	0.000	0.327	2.355	2.200	2.223	1.387	0.284	0.791	0.718	1.197
ENSG00000285756	LOC389906	2.64	0.0002	0.0033	3.130	3.199	9.499	10.545	3.238	2.296	2.362	3.212	6.535	7.838	8.619	9.641
-	LOC400043	2.91	6.98e-06	0.0004	8.438	9.924	29.196	27.902	9.714	10.332	10.144	9.344	28.555	24.663	27.437	24.270
-	LOC439949	-1.73	0.0028	0.0248	0.681	0.783	0.000	0.000	0.442	0.574	0.139	0.657	0.000	0.000	0.000	0.000
-	LOC440297	-1.72	0.0325	0.1425	1.769	0.849	0.140	0.524	1.472	1.435	1.529	1.314	1.137	0.935	0.718	1.662
-	LOC440300	-1.66	0.021	0.1057	1.769	1.697	0.698	0.589	0.589	0.861	2.362	1.825	1.137	1.007	1.436	0.465
-	LOC644554	-1.62	0.0272	0.126	0.681	1.697	0.140	0.524	1.325	1.435	0.695	0.511	0.142	0.216	0.000	0.000
-	LOC646214	1.68	8.81e-05	0.0023	0.000	0.000	0.698	0.655	0.000	0.096	0.139	0.000	0.426	0.288	0.575	0.532
-	LOC646329	3.09	0.0006	0.0083	2.178	2.285	8.382	9.628	1.619	1.913	1.390	2.409	5.256	8.557	8.906	10.240
-	LOC646471	-1.81	0.0006	0.0084	7.214	8.618	3.632	4.192	5.593	4.975	7.921	7.884	4.404	4.961	8.188	6.516
-	LOC646999	1.83	0.0197	0.1011	0.272	0.718	2.095	1.375	1.325	1.913	0.973	1.095	1.705	0.791	1.293	0.798
ENSG00000177738	LOC648987	2.14	0.0007	0.0096	0.544	0.979	2.654	2.816	1.766	1.148	0.834	1.095	1.563	1.869	2.586	2.194
-	LOC650368	-3.49	9.45e-06	0.0005	7.758	6.202	1.118	1.441	7.653	6.697	7.087	6.351	0.852	1.007	0.862	0.665
-	LOC654342	1.81	0.0007	0.0097	5.308	5.092	9.778	10.676	7.653	6.505	6.392	5.913	10.371	9.060	11.779	9.043
-	LOC654433	2.32	0.0049	0.0376	8.575	10.381	19.976	26.920	8.683	7.175	5.142	8.979	24.862	31.494	24.708	29.057
-	LOC728377	2.21	0.0024	0.0224	0.000	0.522	1.816	1.637	0.000	0.191	0.556	0.365	1.563	1.941	0.862	1.330
ENSG00000286190	LOC728392	-2.51	0.0004	0.0059	22.321	24.156	8.801	8.515	27.816	22.482	31.266	24.747	10.513	7.478	14.365	14.894
-	LOC728730	-1.76	0.0001	0.0026	8.438	9.075	4.470	4.585	8.095	8.132	8.060	7.592	3.552	4.530	3.591	3.857
-	LOC728743	-1.69	0.0017	0.0172	7.077	5.549	3.492	3.144	3.827	3.731	6.531	4.891	4.972	5.105	5.315	5.452
-	LOC729737	-1.6	0.0392	0.1623	6.533	6.855	3.073	4.650	7.064	4.592	9.032	6.132	5.256	5.177	4.740	5.785
-	LOC730102	1.7	0.0097	0.0614	6.669	6.659	12.991	11.135	11.038	6.888	10.839	8.906	12.928	12.152	15.514	14.096
-	LOC84856	-20.27	6.47e-06	0.0004	49.542	43.546	1.676	1.048	54.308	35.014	61.977	39.785	1.705	2.373	2.442	2.527
-	LOC84989	2.34	0.0111	0.0675	1.769	1.175	5.169	4.323	3.385	1.052	2.501	2.555	4.120	4.027	3.591	3.458
-	LOC90246	-1.99	0.0006	0.0084	9.119	8.814	3.911	4.126	9.419	8.993	7.365	9.417	3.410	3.164	3.304	4.654
ENSG00000113083	LOX	3.59	3.41e-05	0.0012	1217.726	1085.647	4438.293	3847.872	1096.607	873.431	1049.156	851.772	4662.198	4136.477	4552.262	3949.325
ENSG00000129038	LOXL1	1.84	4.02e-06	0.0003	125.488	119.996	223.088	231.470	125.835	114.991	168.282	155.638	209.690	208.593	277.675	271.024
ENSG00000134013	LOXL2	-5.43	2.51e-05	0.0009	1011.119	853.097	191.797	150.907	801.814	649.285	898.106	694.310	219.067	177.315	217.486	191.100
ENSG00000115318	LOXL3	-1.61	0.0005	0.0072	55.122	53.274	34.644	31.832	46.213	52.138	53.639	48.034	24.720	27.539	28.155	24.935
ENSG00000138131	LOXL4	1.63	0.0345	0.1488	77.171	60.520	130.752	96.282	66.523	51.851	74.066	52.561	136.952	113.895	124.113	103.595
ENSG00000198121	LPAR1	-1.99	0.0004	0.0068	150.668	164.065	72.221	85.606	143.202	167.224	127.566	152.937	98.310	112.386	100.268	109.513
ENSG00000111684	LPCAT3	-1.8	0.0001	0.003	82.751	93.751	47.216	50.040	90.955	95.379	88.101	98.770	49.865	51.267	38.929	45.015
ENSG00000117114	LPHN2	5.66	1.69e-06	0.0002	2.858	3.264	20.674	23.317	3.385	3.348	3.057	4.307	19.321	18.479	15.801	17.554
ENSG00000129951	LPPR3	-1.82	0.0141	0.0794	2.314	1.893	0.559	0.851	2.649	1.913	0.695	1.825	0.852	0.719	1.006	1.130
ENSG00000117600	LPPR4	-10.25	5.05e-07	8.08e-05	66.283	70.705	5.029	6.615	72.411	87.917	68.925	81.396	7.103	7.262	6.895	6.317
ENSG00000110031	LPXN	5.5	3.27e-05	0.0011	2.586	1.828	16.344	16.702	1.030	1.913	1.668	2.263	18.185	18.335	13.216	17.089
ENSG00000130224	LRCH2	-2.03	0.0364	0.1545	13.066	13.971	6.286	6.026	10.744	14.828	9.032	17.447	3.410	6.975	6.177	7.181
ENSG00000077454	LRCH4	-1.7	0.0073	0.0501	112.831	91.270	64.538	54.298	102.287	82.655	108.668	87.090	51.996	46.666	68.808	56.386
ENSG00000139263	LRIG3	-2.02	0.0003	0.0058	30.896	29.836	13.131	15.981	39.149	42.571	40.716	44.092	27.987	33.795	28.443	34.177
ENSG00000134569	LRP4	1.7	0.01	0.0628	3.947	4.635	8.102	7.860	5.887	4.688	4.864	6.716	7.103	9.851	8.475	10.306
ENSG00000162337	LRP5	-2.55	9.26e-05	0.0023	64.105	52.033	21.093	23.055	63.286	57.113	71.148	60.299	33.528	29.337	27.150	23.339
ENSG00000172061	LRRC15	7.62	7.23e-06	0.0004	7.214	8.487	69.986	62.813	7.064	6.888	10.283	6.497	55.406	50.189	76.134	63.500
ENSG00000128606	LRRC17	-2.36	0.0111	0.0675	1.633	2.350	0.140	0.393	1.913	3.731	2.362	3.504	0.710	0.216	0.287	0.864
ENSG00000163827	LRRC2	5.59	7.76e-06	0.0004	4.628	4.505	29.894	30.326	7.212	4.688	5.003	5.694	38.074	44.221	33.614	36.970
ENSG00000254402	LRRC24	-1.67	0.0018	0.0185	6.805	6.072	3.353	3.537	6.770	5.836	9.727	7.957	4.404	4.458	2.442	3.325
ENSG00000137507	LRRC32	6.03	3.73e-06	0.0003	0.544	0.196	6.566	7.860	0.147	0.287	0.417	0.292	5.541	6.471	6.608	5.585
ENSG00000214425	LRRC37A4P	-1.87	0.0264	0.1236	3.403	3.134	0.978	1.637	3.091	4.879	1.945	3.504	1.279	1.941	1.293	2.061
ENSG00000185158	LRRC37B	-1.61	0.0002	0.0041	8.711	9.467	4.889	5.633	9.272	10.523	9.310	9.198	7.672	7.622	8.188	7.314
ENSG00000128594	LRRC4	2.35	0.0014	0.0153	0.408	0.131	2.514	1.506	0.589	0.383	0.278	0.438	1.279	0.791	1.436	1.064
ENSG00000273831	LRRC56	-2.56	0.0024	0.0223	6.125	4.374	1.397	1.441	6.329	3.827	7.226	7.592	1.705	2.732	2.298	1.596
ENSG00000129295	LRRC6	2.19	0.009	0.0585	0.544	0.457	2.794	1.834	0.736	0.383	0.834	1.606	3.268	1.726	2.011	2.726
ENSG00000160838	LRRC71	-1.97	0.0029	0.026	1.361	1.371	0.279	0.131	0.883	0.957	0.973	1.825	0.568	0.288	0.431	0.798
ENSG00000162620	LRRIQ3	-1.63	0.0094	0.0602	1.769	1.175	0.559	0.458	1.030	0.861	0.973	1.314	0.284	0.072	0.575	1.064
ENSG00000154237	LRRK1	-1.6	0.015	0.0831	47.500	45.309	32.548	25.151	42.092	36.831	56.974	45.990	41.768	30.919	45.106	38.765
ENSG00000177363	LRRN4CL	2.24	1.42e-05	0.0006	22.049	24.809	50.848	56.328	26.786	23.534	29.321	29.784	67.766	68.237	57.604	63.434
ENSG00000185565	LSAMP	5.73	2.32e-05	0.0009	1.089	1.632	12.293	12.576	1.325	1.913	1.112	1.752	17.900	23.872	16.663	19.017
ENSG00000213906	LTB4R2	-3.88	0.0014	0.0155	5.852	6.202	0.838	0.786	4.562	3.061	2.640	6.643	2.273	2.085	3.735	4.987
ENSG00000049323	LTBP1	-3.88	5.4e-05	0.0016	14.563	12.404	2.235	3.275	13.246	10.810	17.648	17.082	2.415	2.301	1.867	2.793
ENSG00000119681	LTBP2	2.81	1.57e-06	0.0002	22.729	21.610	63.280	64.908	14.129	14.254	20.705	21.681	79.415	81.611	70.388	84.246
ENSG00000090006	LTBP4	-4.98	4.87e-05	0.0015	40.423	37.801	6.845	7.270	47.538	36.449	62.532	47.523	7.387	8.197	11.492	7.647
ENSG00000153714	LURAP1L	5.85	7.2e-07	0.0001	9.391	8.618	57.413	57.507	9.419	8.419	9.588	12.702	79.415	78.519	76.853	78.794
ENSG00000079257	LXN	-9.05	9.08e-05	0.0023	19.599	24.287	1.676	1.375	23.401	39.032	26.125	37.887	1.137	2.229	2.155	3.192
ENSG00000204421	LY6G6C	1.63	0.0015	0.0163	31.985	26.310	48.333	47.813	26.344	32.718	31.961	31.682	46.598	41.560	44.244	41.425
ENSG00000160886	LY6K	-5.28	0.0001	0.003	14.563	14.951	1.257	2.947	15.306	11.480	12.229	13.943	2.273	1.869	2.729	2.194
ENSG00000054219	LY75	-1.92	0.0335	0.146	1.769	2.611	0.419	0.917	2.502	1.244	1.806	3.066	1.137	0.431	0.575	0.798
ENSG00000254087	LYN	-1.7	0.0073	0.05	24.635	24.221	13.830	14.082	20.457	27.552	19.038	19.491	6.109	9.204	8.619	8.445
ENSG00000180155	LYNX1	-1.8	0.0138	0.0783	2.178	1.110	0.419	0.458	1.030	1.913	1.112	0.730	0.852	0.791	0.144	0.266
ENSG00000150556	LYPD6B	1.94	5.72e-05	0.0017	0.000	0.065	0.838	1.179	0.000	0.000	0.139	0.073	0.426	0.503	0.718	0.532
ENSG00000061337	LZTS1	-2.31	0.0038	0.031	6.805	4.831	2.235	1.637	8.683	5.357	7.087	5.913	1.705	1.079	2.011	1.862
ENSG00000180660	MAB21L1	-8.74	1.16e-05	0.0006	118.547	113.533	14.109	10.873	112.590	126.566	108.390	123.955	8.524	14.165	10.343	11.836
ENSG00000164109	MAD2L1	-1.85	0.0191	0.0983	20.143	16.648	10.058	8.908	14.129	8.897	13.062	8.760	8.382	7.766	7.182	9.907
ENSG00000204103	MAFB	4.59	0.0002	0.0035	0.000	0.326	3.213	5.633	0.294	0.670	0.278	0.292	2.557	2.948	2.586	3.391
ENSG00000154545	MAGED4	-2.44	0.0002	0.004	15.652	17.497	6.566	5.829	18.103	21.525	15.703	21.754	10.513	9.707	9.337	9.176
ENSG00000187243	MAGED4B	-1.7	0.0211	0.106	15.924	12.600	9.359	6.681	18.250	14.350	17.926	12.556	11.081	8.772	10.055	11.038
ENSG00000144063	MALL	8.01	1.55e-06	0.0002	18.102	16.452	135.641	155.361	10.744	15.307	9.310	10.439	61.089	62.628	81.018	86.640
ENSG00000278608	MAMDC2	-3.73	0.0004	0.0061	16.060	14.363	3.213	3.471	7.653	13.298	11.534	11.388	1.137	2.085	1.724	1.862
ENSG00000177943	MAMDC4	-2.15	0.0288	0.131	2.314	3.068	0.838	0.589	2.208	1.722	0.973	3.212	1.989	0.935	2.011	2.194
ENSG00000013619	MAMLD1	-1.68	0.0095	0.0604	28.038	19.782	14.388	12.969	27.080	19.612	18.760	17.812	28.129	26.820	27.437	29.589
ENSG00000176909	MAMSTR	-4.37	4.13e-06	0.0003	9.663	9.401	1.257	1.572	9.861	9.662	10.144	12.483	2.983	2.660	3.591	2.726
ENSG00000111261	MANSC1	-2.24	0.0011	0.0126	22.729	25.984	9.080	11.659	21.929	28.413	20.566	27.594	12.076	13.086	11.492	10.306
ENSG00000189221	MAOA	1.66	0.0242	0.1164	2.586	2.873	5.169	5.240	1.177	2.296	2.084	3.650	4.972	4.889	4.597	4.787
ENSG00000131711	MAP1B	2.73	5.21e-06	0.0003	187.824	176.991	513.927	486.715	176.317	158.327	163.696	145.855	459.869	421.284	525.040	465.980
ENSG00000078018	MAP2	-4.93	0.0001	0.0027	15.652	17.758	1.956	3.340	14.865	22.673	14.869	17.666	2.699	3.308	2.155	2.593
ENSG00000108984	MAP2K6	-2.69	5.74e-05	0.0017	2.722	3.395	0.419	0.589	5.298	5.357	7.782	7.519	1.847	1.222	1.006	1.263
ENSG00000282637	MAP3K14	-3.3	0.0001	0.0025	10.752	10.576	2.514	2.554	8.536	7.940	11.534	7.811	6.109	5.896	4.884	6.782
ENSG00000197442	MAP3K5	2.36	0.0006	0.0089	4.083	5.353	14.109	10.873	5.887	5.357	6.253	6.497	11.934	8.628	7.901	8.644
ENSG00000135341	MAP3K7	1.85	0.028	0.1284	2.042	2.873	5.588	5.109	2.355	3.827	1.251	2.993	2.273	2.660	4.309	3.857
ENSG00000006432	MAP3K9	-2.46	0.0064	0.0451	5.716	6.333	2.095	1.637	8.095	7.940	5.836	5.402	1.279	0.935	1.724	0.332
ENSG00000171533	MAP6	-2.27	3.89e-06	0.0003	14.563	14.298	5.588	6.026	12.216	13.106	13.201	14.965	8.240	8.485	7.182	7.979
ENSG00000135525	MAP7	1.83	0.0053	0.0397	8.711	8.226	16.065	16.636	11.038	7.175	9.866	7.154	14.207	13.949	13.934	12.767
ENSG00000164114	MAP9	-1.62	0.0221	0.1096	8.166	8.291	4.191	5.240	5.298	7.079	5.558	8.760	4.120	5.321	4.884	4.854
ENSG00000185386	MAPK11	-1.64	0.0061	0.0437	15.380	12.274	7.683	8.318	11.921	11.097	10.283	11.899	8.666	10.138	11.348	8.312
ENSG00000188130	MAPK12	-2.43	0.0029	0.026	93.776	78.017	36.739	32.618	102.876	68.306	98.246	73.658	49.581	36.168	51.570	44.550
ENSG00000156711	MAPK13	2.21	0.0067	0.0469	4.900	4.048	12.991	9.366	4.857	3.444	4.030	4.745	10.797	6.256	8.906	7.846
ENSG00000181085	MAPK15	-3.18	0.0005	0.0079	5.989	5.549	1.537	0.786	6.476	6.123	10.283	7.592	1.137	0.503	1.293	0.931
ENSG00000121653	MAPK8IP1	-2.08	0.0016	0.0168	40.831	38.193	19.836	17.226	42.092	29.561	39.882	32.047	25.146	20.924	24.564	24.935
ENSG00000114738	MAPKAPK3	1.65	0.0008	0.0107	81.799	78.801	133.406	133.223	86.245	69.358	88.240	76.943	107.402	95.704	122.677	119.155
ENSG00000277956	MAPT	-2.08	0.0039	0.032	2.450	1.436	0.279	0.524	2.060	1.148	2.084	2.409	0.852	0.719	1.436	1.130
ENSG00000144583	MARCH4	3.67	4.34e-06	0.0003	37.837	32.251	130.891	130.799	27.228	21.525	19.732	18.761	96.179	92.828	102.997	110.112
ENSG00000139266	MARCH9	-2.57	0.0075	0.0511	12.522	9.728	3.632	3.733	11.333	10.332	11.534	10.001	2.699	2.517	1.293	3.990
ENSG00000175130	MARCKSL1	-2.01	0.0262	0.123	10.480	8.814	5.169	3.537	11.774	9.949	13.896	8.979	4.262	1.869	3.735	3.391
ENSG00000116141	MARK1	-3.75	0.0003	0.0047	2.722	3.591	0.140	0.065	5.151	3.540	3.891	2.774	0.142	0.144	0.000	0.465
ENSG00000127241	MASP1	-7.24	1.73e-09	2.25e-06	329.373	320.817	45.819	42.377	381.333	373.767	358.520	345.877	186.391	185.080	173.242	160.646
ENSG00000132561	MATN2	-3.5	6.32e-05	0.0018	89.693	109.551	25.983	29.278	90.219	121.018	98.523	121.181	38.926	39.188	36.200	41.092
ENSG00000166987	MBD6	-1.97	0.0004	0.0064	42.328	40.021	21.373	19.387	42.534	36.736	49.609	37.376	29.266	29.768	35.625	34.044
ENSG00000242600	MBL1P	-2.37	0.0137	0.078	2.314	2.873	0.279	0.786	2.796	3.253	2.640	5.037	0.000	0.719	0.431	0.133
ENSG00000143797	MBOAT2	2.24	6.23e-05	0.0018	16.605	15.865	37.298	37.792	17.220	18.655	17.787	22.119	26.566	27.683	37.924	31.983
ENSG00000011258	MBTD1	-1.7	0.0068	0.0472	11.024	11.099	5.727	6.484	10.597	12.724	13.757	11.169	9.376	9.347	6.752	10.107
ENSG00000166603	MC4R	3.08	7.88e-05	0.0021	0.000	0.000	1.537	2.751	0.000	0.000	0.000	0.000	1.421	1.726	2.155	1.995
ENSG00000053524	MCF2L2	-3.44	0.0149	0.0827	4.219	4.113	0.698	0.327	3.679	6.123	6.253	1.533	0.710	0.431	1.149	0.332
ENSG00000180398	MCFD2	1.86	0.0039	0.0321	149.307	128.875	287.207	233.304	149.531	116.808	139.656	116.217	240.519	197.879	232.569	195.821
ENSG00000112139	MDGA1	2	0.0049	0.0372	2.858	2.611	7.124	5.829	3.091	2.200	3.196	2.774	7.530	5.968	8.188	5.186
ENSG00000014641	MDH1	-1.63	0.0035	0.0291	170.811	194.945	103.512	120.320	154.093	192.480	152.440	185.130	135.532	146.540	133.020	133.052
ENSG00000082212	ME2	-2.77	0.005	0.038	7.486	11.621	2.375	3.144	6.476	8.132	8.616	9.709	2.699	6.040	3.591	3.391
ENSG00000133398	MED10	1.74	0.0087	0.0572	24.771	28.008	44.282	48.730	19.869	28.317	20.844	27.375	27.277	31.494	27.006	31.584
ENSG00000118579	MED28	-1.63	0.02	0.102	9.255	11.947	5.588	6.615	10.302	8.897	10.144	12.556	5.967	9.204	7.757	8.711
ENSG00000102802	MEDAG	12.51	1.14e-06	0.0001	0.681	0.588	18.439	20.501	1.177	0.957	0.278	0.876	35.375	36.815	32.609	38.433
ENSG00000225746	MEG8	1.74	0.0053	0.0396	6.533	6.724	11.874	12.641	10.891	7.749	8.338	6.935	10.655	14.381	12.067	12.102
ENSG00000162591	MEGF6	-1.95	0.0015	0.0163	26.813	23.177	13.969	10.873	18.544	15.498	28.626	22.119	11.507	10.426	10.055	10.838
ENSG00000143995	MEIS1	-2.13	0.0031	0.0268	42.873	49.291	18.300	24.169	40.768	49.746	41.688	60.007	22.447	24.232	20.829	25.799
ENSG00000165304	MELK	-1.62	0.0125	0.0735	9.391	8.618	4.889	5.436	6.917	7.079	6.392	5.183	4.120	6.615	5.602	4.654
ENSG00000106484	MEST	-3.76	0.0001	0.0033	9.527	11.295	1.676	2.423	12.068	12.150	10.005	15.549	10.087	12.655	10.199	10.173
ENSG00000053328	METTL24	1.87	0.009	0.0585	0.544	0.718	1.816	2.292	0.442	0.478	0.556	1.022	2.273	1.079	2.011	1.662
ENSG00000254726	MEX3A	-2.13	0.0207	0.1047	8.030	7.377	3.772	2.489	6.770	6.697	8.060	6.643	3.836	1.438	4.166	2.726
ENSG00000198948	MFAP3L	2.03	7.64e-05	0.002	5.308	5.288	11.734	11.855	6.476	7.271	6.809	7.665	4.972	6.256	6.321	5.718
ENSG00000166482	MFAP4	-1.78	4.84e-06	0.0003	247.302	245.216	133.266	142.392	270.951	252.558	356.435	337.263	233.842	228.366	213.895	228.136
ENSG00000197614	MFAP5	3.47	1.58e-07	3.78e-05	136.104	127.961	462.520	459.402	114.061	128.862	125.204	129.795	393.240	374.906	395.468	374.686
ENSG00000163975	MFI2	2.09	0.0002	0.0036	45.187	37.213	87.587	86.326	45.919	42.571	64.061	51.685	80.126	73.126	75.129	72.144
ENSG00000118855	MFSD1	1.76	8.56e-07	0.0001	85.474	88.398	156.455	151.300	80.505	84.951	73.510	78.038	85.950	87.507	95.814	97.345
ENSG00000151690	MFSD6	-2.96	0.0004	0.0068	16.060	14.951	4.191	4.978	18.250	18.846	18.343	18.250	2.699	5.177	4.309	4.056
ENSG00000137463	MGARP	-3.55	0.0002	0.0046	53.217	40.739	13.410	11.462	43.858	32.909	34.462	31.025	16.196	10.786	11.923	11.570
ENSG00000152127	MGAT5	-2.02	9.12e-06	0.0005	64.650	59.802	31.431	29.016	63.580	56.347	48.358	50.882	33.670	35.233	26.863	27.794
ENSG00000263715	MGC57346	-2.17	0.0003	0.0054	14.291	13.710	6.146	5.698	14.570	11.480	14.313	17.958	4.688	5.177	6.895	5.785
ENSG00000102858	MGRN1	-1.67	0.009	0.0583	150.259	131.617	91.638	77.091	129.220	107.050	137.710	99.427	132.690	117.275	116.069	102.399
ENSG00000224378	MICB	-2.08	0.0004	0.0066	20.007	26.963	11.734	9.628	24.431	26.308	21.400	21.827	8.098	7.406	9.337	8.644
ENSG00000271605	MILR1	5.83	1.62e-06	0.0002	0.681	0.588	8.521	8.515	1.030	0.957	0.973	0.438	6.393	6.112	7.182	7.647
ENSG00000255248	MIR100HG	2.03	0.0111	0.0676	3.811	4.831	8.242	11.462	2.796	4.305	2.362	4.015	11.365	14.165	12.498	14.362
ENSG00000249669	MIR143HG	-3.45	0.0009	0.0111	8.847	8.357	2.654	1.113	7.064	5.262	6.948	6.643	2.415	3.164	2.155	3.258
ENSG00000247095	MIR210HG	-1.86	0.0135	0.0773	1.769	2.154	0.279	0.982	1.325	1.435	1.806	1.241	0.994	1.150	1.436	0.731
ENSG00000267532	MIR497HG	3.39	0.0007	0.0093	0.000	0.326	2.794	3.013	0.000	0.096	0.139	0.000	3.694	3.236	4.022	1.862
ENSG00000187098	MITF	-5.97	0.0002	0.0041	15.652	13.841	2.095	1.244	15.895	13.585	13.896	17.447	2.983	1.222	2.873	1.928
ENSG00000148773	MKI67	-2.08	0.0045	0.035	21.913	27.420	10.198	12.379	17.955	27.265	12.645	16.936	9.945	11.505	11.779	11.304
ENSG00000186260	MKL2	-1.72	0.0051	0.0387	24.635	27.420	14.528	14.803	26.933	32.239	29.460	31.828	15.627	19.774	11.923	16.623
ENSG00000099875	MKNK2	-1.78	0.0023	0.0222	143.862	127.961	85.212	67.201	164.837	136.037	166.892	141.913	69.044	71.976	80.731	68.753
ENSG00000179455	MKRN3	-1.84	0.0026	0.0235	1.225	0.522	0.000	0.000	1.030	0.765	0.834	1.095	0.000	0.000	0.000	0.000
ENSG00000150051	MKX	-2.25	1.85e-05	0.0008	41.512	45.439	18.998	18.536	44.889	39.988	41.688	45.406	37.790	42.998	31.172	34.377
ENSG00000171843	MLLT3	-1.81	0.0119	0.0712	13.202	17.236	6.426	9.628	15.306	15.115	17.648	21.462	9.092	10.857	8.332	11.437
ENSG00000175727	MLXIP	-1.74	0.0005	0.0072	48.045	46.288	24.725	28.688	43.417	42.476	51.138	50.444	29.976	23.944	33.327	30.188
ENSG00000009950	MLXIPL	1.91	0.0308	0.1373	0.272	0.326	1.397	1.572	0.736	0.383	1.668	0.803	0.000	0.791	1.149	0.598
ENSG00000196549	MME	-5.77	1.4e-05	0.0006	30.351	27.551	4.610	3.799	41.356	34.440	41.549	32.412	13.780	9.923	10.917	9.774
ENSG00000196611	MMP1	3.18	0.0003	0.0058	3.947	3.852	13.830	15.392	3.974	2.296	1.945	2.336	9.376	10.929	10.486	14.495
ENSG00000262406	MMP12	1.69	0.0083	0.0551	0.817	0.849	2.235	1.965	0.147	0.765	0.417	0.219	1.279	1.294	2.298	2.527
ENSG00000102996	MMP15	-1.69	0.006	0.0433	25.179	21.871	14.668	12.379	28.258	22.099	32.517	24.017	9.661	9.923	11.205	10.240
ENSG00000087245	MMP2	2.46	3.46e-08	1.62e-05	763.273	760.456	1858.182	1888.633	741.325	722.853	918.394	866.373	2033.683	2157.399	2147.995	2151.300
ENSG00000125966	MMP24	-2.07	0.0044	0.0348	3.947	5.941	1.537	2.161	5.887	4.401	6.531	4.599	2.557	2.804	3.304	3.724
ENSG00000008516	MMP25	-2.15	0.0079	0.0527	8.847	6.790	4.051	2.292	7.359	5.740	10.283	9.563	4.830	3.236	7.613	5.652
ENSG00000169184	MN1	2.88	1.82e-07	4.03e-05	19.735	18.019	56.296	56.197	22.959	23.725	30.710	31.171	64.214	64.641	70.963	78.594
ENSG00000173542	MOB1B	1.74	0.0081	0.0543	54.986	68.028	98.762	115.735	53.719	71.080	47.664	64.022	75.295	80.676	68.952	75.934
ENSG00000172081	MOB3A	1.8	0.0059	0.0428	17.966	17.758	35.761	30.391	23.548	17.603	24.457	21.243	28.129	21.715	35.194	27.461
ENSG00000124615	MOCS1	-2.06	0.0002	0.0039	16.060	12.861	6.146	6.812	13.246	14.254	16.119	15.549	6.535	7.694	7.326	6.250
ENSG00000080823	MOK	5.11	7.7e-06	0.0004	22.185	24.744	116.503	131.847	17.808	24.682	15.981	18.980	104.987	106.346	99.262	109.447
ENSG00000164077	MON1A	1.61	0.0024	0.0228	14.971	11.229	20.954	21.942	14.276	13.393	11.673	11.315	16.196	13.518	13.934	13.431
ENSG00000079931	MOXD1	2.7	7.88e-05	0.0021	62.064	74.165	169.865	201.537	68.878	77.489	60.309	73.877	310.131	342.046	293.189	323.087
ENSG00000143158	MPC2	2.63	0.0001	0.0026	59.886	67.571	161.763	176.451	60.195	77.681	57.669	68.767	86.945	100.809	91.074	97.545
ENSG00000082126	MPP4	1.61	0.0042	0.0333	0.272	0.065	0.838	0.917	0.000	0.096	0.000	0.000	0.000	0.288	0.287	0.532
ENSG00000153029	MR1	1.64	0.0027	0.0247	29.671	33.818	48.473	56.852	28.994	30.613	27.375	34.456	32.107	38.253	39.791	39.563
ENSG00000158186	MRAS	1.81	0.0004	0.0062	66.555	63.197	125.723	111.215	62.697	62.853	65.868	58.109	78.705	64.785	76.278	67.889
ENSG00000172935	MRGPRF	-2.84	2.42e-06	0.0002	50.359	48.181	17.601	15.850	50.923	48.885	41.410	46.136	30.971	31.781	32.178	27.927
ENSG00000130312	MRPL34	-1.88	0.0347	0.1493	2.450	3.199	0.559	1.637	2.649	2.105	3.891	2.263	3.836	2.373	2.442	2.128
ENSG00000072952	MRVI1	-4.6	1.38e-09	2.05e-06	41.784	41.392	8.521	7.991	36.205	36.257	34.740	37.084	30.544	30.631	26.432	25.999
ENSG00000178860	MSC	1.82	0.0003	0.0047	2.722	2.546	5.727	5.502	4.562	3.922	3.613	4.526	10.797	9.276	10.343	9.774
ENSG00000164078	MST1R	1.67	0.0237	0.1148	4.355	2.481	6.985	5.502	5.151	4.783	6.809	4.745	6.393	5.393	6.321	6.516
ENSG00000134602	MST4	-2.51	0.0038	0.031	5.580	5.549	1.956	1.310	3.827	7.653	4.308	5.840	1.421	1.294	1.580	1.928
ENSG00000138379	MSTN	3.31	0.0003	0.0054	0.544	0.196	3.213	3.799	0.736	0.287	0.139	0.511	8.524	6.471	7.039	7.248
ENSG00000163132	MSX1	5.18	0.0001	0.0028	4.355	6.267	34.364	28.492	6.476	4.879	5.281	3.796	26.993	18.120	16.951	19.283
ENSG00000120149	MSX2	-5.15	1.22e-05	0.0006	15.652	12.209	1.676	2.096	15.748	13.776	17.370	12.775	3.552	3.883	2.442	2.793
ENSG00000169715	MT1E	-2.4	0.0001	0.0026	252.338	227.392	108.401	90.911	238.130	206.256	249.157	212.359	126.581	121.373	144.368	123.011
ENSG00000198417	MT1F	-8.7	2.13e-05	0.0008	45.051	37.017	3.632	3.995	60.195	41.328	58.642	53.875	4.262	3.164	6.608	4.123
ENSG00000125144	MT1G	-2.2	0.0063	0.0446	5.580	3.395	1.816	1.113	5.151	4.305	5.003	3.358	0.568	0.288	1.006	0.665
ENSG00000205358	MT1H	-2.39	0.0003	0.0048	1.225	1.567	0.000	0.000	1.766	1.339	2.362	1.460	0.000	0.072	0.144	0.066
ENSG00000255986	MT1JP	-2.63	0.0005	0.0078	7.214	5.876	1.816	1.899	4.562	6.123	5.142	7.592	2.699	3.308	2.729	2.261
ENSG00000260549	MT1L	-2.85	0.0005	0.007	26.676	30.946	9.359	9.497	23.842	24.586	25.430	22.849	7.387	12.655	11.205	10.306
ENSG00000205364	MT1M	-2.75	0.0007	0.0091	7.350	5.223	1.816	1.441	8.978	8.419	11.812	8.906	3.836	2.589	2.873	2.261
ENSG00000187193	MT1X	-2.13	0.0072	0.0497	53.897	45.309	23.468	22.007	53.278	44.293	56.974	39.347	21.168	12.943	16.951	19.482
ENSG00000242114	MTFP1	-1.79	0.0224	0.1104	9.119	8.683	3.632	5.567	11.480	6.888	6.531	7.373	2.699	2.157	4.453	3.192
ENSG00000065911	MTHFD2	-2.18	0.0069	0.0477	257.646	209.569	117.202	95.889	279.045	202.621	267.917	191.408	109.817	79.741	106.445	84.379
ENSG00000063601	MTMR1	-1.66	0.021	0.1056	57.164	54.841	30.034	37.137	44.153	59.217	39.743	50.955	30.686	40.769	29.161	37.103
ENSG00000220785	MTMR9LP	-2.5	0.0012	0.0136	6.397	6.659	1.816	2.227	9.566	5.262	9.449	10.074	5.825	5.968	5.171	5.652
ENSG00000185499	MUC1	-2.81	0.0008	0.01	10.072	12.600	2.375	4.650	13.099	14.063	14.313	15.038	9.945	9.491	7.613	8.445
ENSG00000157601	MX1	1.8	0.0025	0.0231	19.735	16.452	31.291	35.172	17.072	16.455	17.231	16.936	5.967	8.341	10.486	8.511
ENSG00000213347	MXD3	-1.63	0.0304	0.1362	6.669	6.529	3.772	3.537	7.064	7.749	6.670	4.599	4.262	2.517	6.033	4.189
ENSG00000179820	MYADM	-2.04	1.86e-06	0.0002	488.751	507.732	234.403	252.560	428.282	441.690	394.233	415.812	315.672	330.326	289.454	312.847
ENSG00000185697	MYBL1	2.09	0.0101	0.0632	6.397	5.549	11.874	15.392	3.238	5.070	1.945	3.577	10.371	12.296	9.194	11.836
ENSG00000101057	MYBL2	-1.98	0.005	0.038	25.724	28.595	11.734	14.803	24.137	23.821	25.291	23.871	6.961	11.073	9.912	13.166
ENSG00000116990	MYCL1	-2.02	0.0047	0.0364	2.722	2.024	0.978	0.393	3.091	2.487	3.613	2.482	0.568	0.791	0.718	0.997
ENSG00000104177	MYEF2	-2.47	0.0018	0.0183	12.794	12.535	5.308	3.864	7.800	11.002	7.782	10.147	4.262	3.092	2.586	3.591
ENSG00000133026	MYH10	-1.8	0.0002	0.0041	196.807	217.861	111.893	117.831	216.496	239.835	186.069	217.542	135.532	153.371	127.705	134.514
ENSG00000125414	MYH2	4.18	0.0008	0.0107	0.136	0.000	5.029	2.292	0.294	0.287	0.000	0.073	3.268	1.582	3.017	2.726
ENSG00000160808	MYL3	2.11	0.0046	0.0355	0.681	0.196	1.956	2.030	1.030	0.765	0.417	0.803	0.710	1.438	1.436	1.862
ENSG00000215375	MYL5	-1.84	0.0266	0.1239	3.403	3.460	2.375	0.720	2.502	2.966	5.142	4.307	2.557	3.020	3.448	2.926
ENSG00000101335	MYL9	-2.04	5.52e-06	0.0004	2327.657	2348.612	1090.994	1199.922	2120.509	2183.864	2086.084	2249.663	1195.064	1220.134	1116.877	1240.950
ENSG00000065534	MYLK	-2.35	1.23e-08	8.81e-06	564.697	565.902	243.064	237.888	503.341	529.320	512.766	535.241	357.297	353.191	335.135	334.591
ENSG00000145949	MYLK4	1.67	0.046	0.1807	0.408	0.979	1.257	2.423	0.736	1.148	0.556	1.095	1.563	1.222	2.011	1.396
ENSG00000282848	MYO16	1.7	0.0018	0.0185	0.000	0.000	0.978	0.458	0.000	0.096	0.000	0.000	0.284	0.288	0.862	1.130
ENSG00000197879	MYO1C	-11.49	5.27e-06	0.0003	17.285	15.277	0.698	0.327	17.072	12.628	13.479	11.096	0.568	0.288	0.287	0.731
ENSG00000157483	MYO1E	1.89	0.0045	0.0351	57.708	66.135	107.283	128.965	51.659	66.775	47.108	60.153	123.598	154.090	123.970	146.949
ENSG00000142347	MYO1F	1.74	0.0014	0.0156	0.000	0.000	0.978	0.524	0.294	0.191	0.000	0.073	0.284	0.216	0.287	0.066
ENSG00000128833	MYO5C	-1.8	0.0382	0.1596	1.089	0.849	0.000	0.196	1.177	0.096	0.556	0.803	0.284	0.072	0.287	0.465
ENSG00000137474	MYO7A	-2.95	0.0003	0.0058	2.450	2.350	0.000	0.327	1.325	2.105	3.057	3.212	0.000	0.360	0.862	0.731
ENSG00000169994	MYO7B	2.74	0.0011	0.0133	0.136	0.261	2.794	1.834	0.147	0.478	0.834	0.292	1.279	1.726	1.724	1.197
ENSG00000141052	MYOCD	-10.25	1.05e-05	0.0005	22.185	23.046	1.118	1.506	21.046	18.559	14.869	17.666	0.568	0.791	1.580	0.532
ENSG00000138347	MYPN	-1.86	0.0003	0.0058	16.333	14.951	7.683	8.253	14.865	15.785	7.504	9.636	11.365	9.635	9.050	9.176
ENSG00000263155	MYZAP	-1.88	0.0206	0.1043	1.769	1.371	0.279	0.458	0.736	1.818	1.251	2.336	0.142	0.431	0.287	0.399
ENSG00000152082	MZT2B	-1.62	0.0061	0.0438	122.086	102.565	73.338	64.057	102.729	89.735	108.668	87.236	100.015	83.049	98.113	85.576
ENSG00000139597	N4BP2L1	1.67	0.0056	0.0411	0.408	0.065	1.118	0.982	0.147	0.383	0.278	0.511	1.705	1.726	0.718	1.064
ENSG00000138744	NAAA	1.69	0.0024	0.0224	18.646	18.998	31.291	33.862	15.306	17.985	12.645	16.279	27.561	33.939	30.885	28.592
ENSG00000196531	NACA	-1.63	0.0015	0.0164	0.681	1.045	0.140	0.131	1.177	0.861	0.973	0.876	0.568	0.360	0.144	0.266
ENSG00000136274	NACAD	-1.63	0.0007	0.0097	12.113	15.277	8.102	7.794	16.778	15.881	15.147	17.593	9.234	9.635	9.768	9.841
ENSG00000111704	NANOG	2.47	0.0051	0.0386	0.272	0.522	2.095	2.816	0.000	0.574	0.695	0.292	2.699	1.438	1.580	1.463
ENSG00000188613	NANOS1	-1.8	0.0073	0.0501	1.633	1.436	0.419	0.393	1.030	0.765	0.556	1.314	0.852	1.079	0.287	0.665
ENSG00000186310	NAP1L3	1.63	0.0198	0.1014	3.403	2.742	5.169	6.091	2.060	3.348	2.640	3.431	3.978	5.608	5.459	5.386
ENSG00000090971	NAT14	-2.01	0.0018	0.0183	80.302	71.423	40.371	34.386	78.592	64.192	93.104	67.599	33.244	29.840	31.747	27.794
ENSG00000166833	NAV2	1.77	0.0003	0.0057	0.000	0.000	0.698	0.851	0.000	0.096	0.000	0.219	2.415	2.157	2.155	2.527
ENSG00000067798	NAV3	2.03	0.0013	0.0147	23.546	28.138	50.848	55.804	24.431	29.274	14.730	20.440	36.369	40.482	31.316	35.374
ENSG00000160796	NBEAL2	-3.44	0.0002	0.0034	26.813	20.892	7.404	5.109	22.959	20.568	32.656	30.441	8.240	8.053	13.503	9.841
ENSG00000258590	NBEAP1	3.06	0.0013	0.0147	0.000	0.000	2.095	2.030	0.000	0.000	0.139	0.073	2.983	1.079	2.298	1.662
ENSG00000237125	NBLA00301	4.72	6.46e-06	0.0004	2.722	2.285	14.528	16.571	3.238	2.679	2.640	2.555	19.037	23.369	17.094	21.411
ENSG00000142794	NBPF3	-6.17	3.27e-07	5.83e-05	40.967	40.282	5.727	5.764	43.123	45.154	38.214	42.194	8.950	9.851	6.895	8.844
ENSG00000104490	NCALD	2.96	0.0091	0.0591	2.994	3.003	13.410	8.711	5.151	1.913	4.725	2.920	15.485	11.720	16.376	12.567
ENSG00000149294	NCAM1	5.03	4.25e-05	0.0014	1.225	1.632	13.271	9.366	2.208	1.244	2.501	2.117	9.661	9.491	11.061	9.974
ENSG00000010292	NCAPD2	-1.6	2.8e-06	0.0002	146.857	144.283	92.197	88.488	129.956	134.889	118.395	110.669	99.305	95.344	96.102	96.747
ENSG00000144959	NCEH1	1.92	0.0176	0.0928	22.185	24.352	41.209	50.171	16.337	25.351	12.229	19.126	29.692	34.442	25.426	33.113
ENSG00000140396	NCOA2	1.61	0.0002	0.0045	29.807	26.115	48.194	42.770	30.613	28.126	29.321	30.514	39.779	38.468	40.653	37.768
ENSG00000080986	NDC80	-2.43	0.0027	0.0247	3.130	3.134	0.978	0.458	1.913	3.061	2.362	1.460	0.994	1.150	0.431	0.931
ENSG00000173376	NDNF	11.23	3.71e-06	0.0003	0.681	0.979	19.138	19.846	0.589	1.148	1.251	1.241	28.555	38.181	22.697	30.121
ENSG00000103034	NDRG4	-2.14	0.0012	0.0139	31.168	33.492	16.903	12.576	38.413	28.700	37.103	38.325	22.304	19.845	27.293	22.408
ENSG00000123545	NDUFAF4	1.7	0.009	0.0585	18.102	25.005	33.386	40.871	22.959	27.073	16.953	21.827	24.862	26.389	23.271	26.531
ENSG00000178127	NDUFV2	-1.65	0.017	0.0907	47.637	54.710	26.541	35.107	41.356	49.364	38.631	53.437	29.976	36.455	29.305	34.244
ENSG00000160194	NDUFV3	1.95	0.0008	0.0103	25.179	25.984	45.679	56.394	19.722	25.351	20.566	24.893	35.943	37.749	37.205	36.438
ENSG00000049759	NEDD4L	-1.62	0.0073	0.0498	33.346	31.076	21.792	17.357	35.617	43.624	37.242	38.617	19.179	14.237	14.221	15.493
ENSG00000100285	NEFH	-2.32	0.0022	0.0214	1.905	2.611	0.279	0.524	3.385	3.922	3.335	4.380	0.852	0.288	0.862	0.465
ENSG00000140398	NEIL1	-2.69	0.002	0.0202	2.450	2.220	0.279	0.196	2.502	1.435	2.918	1.606	0.000	0.431	0.575	0.665
ENSG00000109674	NEIL3	-2.06	0.0033	0.0279	3.947	4.766	1.257	1.965	4.415	4.401	4.586	4.015	1.563	2.589	1.724	1.130
ENSG00000114670	NEK11	1.85	0.0008	0.0101	3.811	4.635	8.382	8.842	4.562	5.644	5.003	5.329	5.541	6.975	6.321	7.248
ENSG00000117650	NEK2	-1.73	0.0137	0.078	5.172	4.439	1.956	2.816	4.121	5.357	3.891	2.774	1.279	1.654	2.298	3.391
ENSG00000132688	NES	-9.85	1.01e-07	2.95e-05	227.430	208.982	22.490	20.042	208.990	189.610	208.025	178.414	25.572	22.578	27.006	29.257
ENSG00000171208	NETO2	-5.24	0.0005	0.0072	6.125	8.553	0.698	0.458	5.004	9.758	5.975	5.621	0.710	0.647	0.862	0.133
ENSG00000214357	NEURL1B	-2.29	0.0023	0.0219	3.675	4.570	0.838	1.703	1.913	2.200	1.529	2.482	1.137	1.438	1.436	1.729
ENSG00000123405	NFE2	-2.58	0.0002	0.0038	2.994	3.460	0.559	0.720	4.268	3.540	5.142	4.234	0.568	0.575	0.718	1.330
ENSG00000050344	NFE2L3	-2.33	0.0098	0.062	3.130	4.244	0.838	1.179	4.857	6.505	5.142	7.300	0.852	1.366	0.287	1.263
ENSG00000162599	NFIA	-1.74	0.0007	0.0093	60.430	56.212	35.761	30.588	66.818	61.800	73.649	61.978	34.522	37.893	38.067	33.113
ENSG00000147862	NFIB	-3.34	0.0006	0.0089	5.989	7.769	1.257	1.441	7.064	6.601	6.114	7.446	1.847	1.222	0.718	1.862
ENSG00000120837	NFYB	-3.03	0.0021	0.0202	29.399	36.756	9.080	11.397	24.284	37.405	25.291	35.478	17.048	19.414	11.348	17.488
ENSG00000134259	NGF	1.65	0.0034	0.0289	26.540	32.578	46.098	52.660	28.111	31.570	24.040	26.572	43.757	54.143	42.520	48.673
ENSG00000064300	NGFR	4.62	0.0004	0.0063	0.408	1.175	8.382	5.960	1.472	1.052	1.668	0.803	2.273	1.654	2.442	3.258
ENSG00000187736	NHEJ1	-2.19	0.0017	0.0177	7.622	7.443	2.794	3.013	8.683	5.357	7.782	7.592	6.819	5.321	4.597	3.724
ENSG00000135540	NHSL1	-4.3	0.0001	0.0032	7.622	8.357	0.698	1.572	8.831	8.897	8.338	6.205	1.279	2.157	2.442	2.593
ENSG00000116962	NID1	-2.08	2.27e-05	0.0009	222.395	225.956	98.902	115.997	217.526	233.042	220.392	230.828	153.716	164.947	127.561	140.831
ENSG00000087303	NID2	-11.44	1.28e-07	3.24e-05	111.469	125.480	8.801	10.087	129.956	150.578	121.174	147.461	15.485	15.387	16.089	15.759
ENSG00000171840	NINJ2	3.56	0.0012	0.0135	0.136	0.653	4.750	3.144	0.442	0.287	0.000	0.438	3.694	2.085	3.735	3.258
ENSG00000101004	NINL	-1.67	0.0063	0.0448	8.302	9.989	5.029	5.109	7.653	6.601	7.365	9.636	5.683	7.909	7.182	7.115
ENSG00000170113	NIPA1	-2.9	6.48e-07	9.35e-05	66.147	62.675	20.255	22.990	64.316	61.705	66.423	63.365	17.190	18.623	17.382	16.557
ENSG00000163293	NIPAL1	-2.87	0.0002	0.0043	3.267	2.611	0.559	0.196	2.060	2.009	2.084	2.263	0.000	0.072	0.575	0.133
ENSG00000114021	NIT2	-1.6	0.0405	0.166	27.493	34.079	15.925	22.007	26.492	32.239	27.236	34.894	17.474	23.513	19.967	26.929
ENSG00000180053	NKX2-6	1.76	0.0305	0.1365	0.000	0.000	0.419	1.179	0.147	0.000	0.000	0.000	0.568	0.791	2.442	1.064
ENSG00000091592	NLRP1	1.83	0.0002	0.0037	20.688	22.654	35.901	45.390	22.959	22.960	26.681	25.769	31.113	32.285	43.382	41.358
ENSG00000022556	NLRP2	-2.13	0.0004	0.0065	1.361	0.914	0.000	0.000	0.294	0.670	0.834	1.168	0.000	0.000	0.000	0.000
ENSG00000112981	NME5	-2	0.0275	0.127	1.769	3.068	0.698	0.655	1.913	4.114	2.501	2.847	1.137	1.294	0.431	1.263
ENSG00000157064	NMNAT2	1.81	0.0029	0.0259	0.272	0.326	1.257	1.441	1.030	1.818	0.834	0.438	0.852	0.719	0.287	0.266
ENSG00000146909	NOM1	2.08	2.17e-05	0.0009	17.966	16.648	39.533	34.583	18.397	16.933	15.286	16.644	29.692	26.964	28.586	27.262
ENSG00000147140	NONO	-1.88	0.0292	0.1323	7.758	10.772	3.911	4.912	6.917	11.863	6.114	6.570	4.688	8.197	4.309	4.455
ENSG00000198929	NOS1AP	-4.49	3.97e-06	0.0003	6.397	8.291	0.978	0.720	8.536	8.801	6.392	5.986	1.421	1.079	0.575	0.731
ENSG00000148400	NOTCH1	-1.67	0.0135	0.0771	25.179	18.737	13.690	11.659	22.224	20.664	27.792	24.309	13.780	9.204	14.365	13.897
ENSG00000074181	NOTCH3	1.9	1.12e-07	3.04e-05	66.691	64.960	128.517	123.071	63.727	62.279	78.374	81.396	110.812	107.856	130.721	134.315
ENSG00000139910	NOVA1	3.44	0.0004	0.0068	0.953	0.783	4.750	6.157	0.294	0.861	0.695	0.803	6.393	7.766	6.895	10.705
ENSG00000104967	NOVA2	-2	0.0078	0.0525	7.486	7.769	3.492	3.144	8.389	6.505	9.727	10.585	3.694	2.445	2.011	3.790
ENSG00000255346	NOX5	1.91	0.0017	0.0178	1.769	2.220	4.750	4.650	2.355	3.061	3.613	2.628	3.978	2.948	3.879	4.189
ENSG00000188747	NOXA1	-2.75	0.0044	0.0348	2.858	2.481	0.279	0.393	2.944	1.722	5.558	2.409	1.421	1.941	1.149	1.263
ENSG00000130751	NPAS1	5.76	2.11e-05	0.0008	3.947	2.350	22.909	22.007	2.355	3.253	1.806	2.482	6.819	6.543	8.763	9.109
ENSG00000107833	NPM3	-1.65	8.94e-05	0.0023	43.962	41.718	26.541	24.693	44.153	38.649	37.242	35.186	30.971	28.833	27.150	25.733
ENSG00000106236	NPTX2	-3.41	0.0006	0.0083	3.811	2.089	0.279	0.000	2.502	1.818	2.779	1.752	0.000	0.072	0.000	0.066
ENSG00000025434	NR1H3	-2.01	0.0102	0.0638	5.852	3.068	1.676	1.572	7.359	5.836	5.697	6.935	2.273	1.869	1.867	1.197
ENSG00000185551	NR2F2	-2.83	0.0004	0.0063	354.144	291.438	122.510	104.273	321.285	261.647	320.722	260.467	159.257	120.726	160.313	134.049
ENSG00000113580	NR3C1	1.75	0.0034	0.0287	40.967	53.796	75.992	90.518	42.828	51.181	42.939	51.393	89.360	98.292	95.096	97.545
ENSG00000123358	NR4A1	-2.85	0.0023	0.0217	5.444	3.787	0.698	1.244	4.268	3.348	8.477	7.081	2.415	1.438	3.304	1.862
ENSG00000119508	NR4A3	-2.71	0.0002	0.0037	11.569	13.841	3.492	4.650	17.514	16.072	11.256	12.337	9.945	10.426	11.779	8.578
ENSG00000157168	NRG1	1.72	0.0093	0.06	19.735	21.283	31.431	41.133	15.306	21.429	12.645	16.644	27.703	30.271	28.012	28.060
ENSG00000180530	NRIP1	-2.05	0.0121	0.0717	56.075	66.200	24.865	34.124	47.832	69.071	45.162	63.365	28.271	38.756	22.984	28.193
ENSG00000124785	NRN1	25.08	2.52e-07	4.91e-05	3.947	2.546	104.769	103.356	2.944	3.827	4.447	3.650	113.795	100.953	125.837	118.224
ENSG00000118257	NRP2	1.61	0.007	0.0485	14.019	14.102	26.681	20.239	19.133	15.115	16.953	14.454	33.386	30.775	30.310	26.132
ENSG00000110076	NRXN2	1.77	0.0005	0.0079	1.089	1.502	2.934	3.144	1.325	1.435	1.668	1.241	3.978	3.595	3.879	4.455
ENSG00000106133	NSUN5P2	-2.49	4.91e-05	0.0015	1.769	1.828	0.000	0.262	2.060	2.105	1.945	2.409	0.000	0.144	0.000	0.000
ENSG00000168268	NT5DC2	-1.93	0.0018	0.018	168.225	153.097	92.336	73.816	183.528	149.239	189.126	162.792	112.091	106.777	134.887	105.790
ENSG00000135318	NT5E	5.15	7.63e-09	6.11e-06	108.067	106.025	535.300	576.840	87.864	89.830	81.431	76.943	437.281	444.868	442.872	478.015
ENSG00000185652	NTF3	2.9	0.0002	0.0036	5.716	8.422	22.351	21.745	6.917	8.323	6.670	7.665	21.452	26.461	21.117	21.810
ENSG00000182667	NTM	9.02	1.26e-07	3.24e-05	0.681	1.110	15.366	16.636	1.030	0.957	1.251	1.460	18.469	17.113	19.824	19.482
ENSG00000065320	NTN1	1.83	0.0312	0.1383	0.953	0.131	1.676	1.768	0.147	0.670	0.973	0.438	4.688	5.321	3.735	4.189
ENSG00000074527	NTN4	-4.96	7.39e-06	0.0004	455.541	527.775	91.917	104.731	441.380	551.515	374.917	479.104	115.074	121.949	98.544	97.944
ENSG00000162631	NTNG1	1.95	0.0018	0.018	0.000	0.065	1.118	0.917	0.000	0.000	0.139	0.073	1.279	2.085	1.293	0.731
ENSG00000163545	NUAK2	-1.86	0.0038	0.0311	5.989	7.573	2.654	3.733	5.004	6.218	6.809	7.154	5.256	4.602	6.033	4.455
ENSG00000106268	NUDT1	-1.86	0.0326	0.1429	2.450	0.783	0.279	0.393	0.736	0.383	0.417	0.073	0.426	0.216	0.718	0.598
ENSG00000137497	NUMA1	-1.75	0.0011	0.0131	255.060	282.037	142.905	163.352	258.882	298.000	262.359	294.704	170.054	200.971	171.087	198.879
ENSG00000105245	NUMBL	-1.84	0.0229	0.1121	116.778	102.891	68.030	51.350	125.835	87.439	129.651	92.200	88.223	64.785	86.621	68.421
ENSG00000155561	NUP205	-1.99	0.0006	0.0081	9.663	13.057	5.029	5.305	9.125	10.045	11.951	12.994	14.065	11.576	8.188	8.711
ENSG00000132182	NUP210	-3.17	0.0004	0.0069	4.764	2.938	0.419	0.589	4.121	2.487	2.779	2.263	0.142	0.072	0.000	0.000
ENSG00000137804	NUSAP1	-2.22	0.0005	0.0072	31.712	33.100	13.271	14.868	28.846	29.178	29.599	22.703	10.655	13.949	17.094	14.628
ENSG00000147206	NXF3	-2.12	0.0014	0.0149	1.361	1.763	0.279	0.131	1.325	1.148	0.695	1.460	0.426	0.216	0.431	0.332
ENSG00000280563	NXN	-3.52	1.8e-06	0.0002	94.048	97.277	24.586	28.426	99.638	87.343	83.655	80.520	33.102	36.311	32.178	35.773
ENSG00000182575	NXPH3	-2.37	0.0132	0.076	5.444	4.178	1.816	1.113	8.095	4.401	5.281	2.701	2.415	1.726	1.580	1.396
ENSG00000101888	NXT2	-3.02	0.0002	0.0034	1.769	2.285	0.000	0.000	2.502	1.531	1.390	2.117	0.142	0.144	0.000	0.066
ENSG00000166924	NYAP1	-2.24	0.0054	0.0402	2.858	2.220	0.559	0.589	1.472	2.296	5.558	2.847	0.426	0.647	0.431	0.598
ENSG00000205978	NYNRIN	-1.93	0.0004	0.0067	37.565	35.973	19.138	18.012	31.937	40.275	43.356	51.028	23.725	27.108	29.017	26.398
ENSG00000089127	OAS1	2.4	0.0007	0.0098	0.408	0.131	1.956	2.096	1.472	0.670	1.390	1.168	0.284	0.144	0.575	0.665
ENSG00000111335	OAS2	4.76	0.0001	0.003	0.953	0.326	6.146	7.205	0.883	0.287	0.973	1.533	3.836	3.667	3.879	4.455
ENSG00000154358	OBSCN	-3.88	0.0003	0.0054	9.663	6.594	1.397	1.244	9.714	7.366	10.283	6.497	1.705	1.294	1.580	1.197
ENSG00000145247	OCIAD2	-2.09	0.0016	0.0168	37.701	41.587	16.065	21.025	31.643	40.658	28.626	38.836	13.496	13.734	14.940	15.160
ENSG00000262180	OCLM	1.62	0.0163	0.0881	2.042	2.154	3.073	5.174	2.649	3.731	1.390	1.679	2.699	2.660	2.586	2.593
ENSG00000122126	OCRL	-1.92	0.009	0.0583	5.036	7.377	3.353	2.161	4.857	5.740	5.558	6.132	6.109	6.112	4.022	6.051
ENSG00000130558	OLFM1	3.31	4.36e-06	0.0003	3.403	3.591	13.969	13.820	3.827	3.635	4.308	5.767	17.190	17.688	14.652	13.365
ENSG00000185585	OLFML2A	-4.53	0.0016	0.017	9.800	12.339	1.537	1.768	16.042	13.202	26.264	14.089	4.972	2.804	6.321	3.258
ENSG00000162745	OLFML2B	3.24	0.0009	0.0108	7.622	7.247	23.887	29.081	5.446	10.141	7.226	6.862	18.042	23.872	18.962	22.740
ENSG00000116774	OLFML3	-2.73	0.0003	0.0052	119.364	139.452	41.628	52.071	127.601	157.753	166.059	203.526	119.762	132.087	98.113	122.546
ENSG00000173391	OLR1	-4.16	9.25e-06	0.0005	9.391	8.422	1.257	1.506	6.329	6.888	6.531	8.687	2.131	2.373	1.724	1.263
ENSG00000183715	OPCML	9.99	1.03e-06	0.0001	0.000	0.326	9.499	11.593	0.000	0.096	0.139	0.000	7.530	8.341	8.188	7.181
ENSG00000054277	OPN3	-1.63	0.0084	0.0557	30.487	36.365	20.395	19.584	31.496	35.396	28.487	30.806	11.365	14.093	13.072	18.485
ENSG00000221970	OR2A1	2.46	0.0106	0.0657	1.905	0.588	5.169	3.537	0.883	0.861	0.973	1.022	5.541	3.236	2.155	3.192
ENSG00000228960	OR2A9P	1.63	0.0013	0.0148	4.083	4.374	7.962	7.074	4.121	5.166	3.891	3.139	7.103	7.909	6.321	5.851
ENSG00000244623	OR2AE1	2.17	0.0055	0.0408	0.136	0.131	1.956	1.048	0.000	0.383	0.000	0.073	0.426	0.863	0.287	0.731
ENSG00000180090	OR3A1	2.38	7.51e-05	0.002	0.136	0.196	1.537	2.030	0.147	0.383	0.139	0.146	2.273	2.013	0.718	0.997
ENSG00000159961	OR3A3	1.62	0.0138	0.0785	0.000	0.000	0.978	0.327	0.000	0.000	0.000	0.000	0.994	0.647	0.144	0.399
ENSG00000198283	OR5B21	3.7	1.25e-05	0.0006	0.000	0.000	2.934	2.489	0.294	0.096	0.000	0.000	1.847	1.150	1.867	1.862
ENSG00000184792	OSBP2	1.61	0.0064	0.0454	6.533	6.202	12.014	9.759	6.623	5.453	7.504	5.913	11.792	9.851	11.779	9.907
ENSG00000144645	OSBPL10	-2.18	0.0006	0.0089	3.130	4.635	1.397	1.048	3.532	3.348	5.975	5.037	1.421	1.079	1.436	1.263
ENSG00000141447	OSBPL1A	-1.82	0.0008	0.0107	33.346	34.994	17.881	18.732	33.556	40.658	35.574	40.223	23.725	23.656	16.807	21.743
ENSG00000021762	OSBPL5	-1.78	0.0014	0.0156	130.524	114.186	72.500	64.384	120.979	105.902	117.561	105.340	85.808	77.728	92.080	72.144
ENSG00000079156	OSBPL6	1.95	0.0057	0.0414	3.811	3.525	7.543	8.646	4.562	3.540	4.308	4.234	5.114	5.249	7.039	3.923
ENSG00000091039	OSBPL8	1.62	0.0152	0.084	90.373	109.420	150.728	174.159	90.072	116.521	86.573	117.093	116.210	139.134	134.169	145.087
ENSG00000117859	OSBPL9	-2.26	0.0006	0.0082	59.069	64.634	24.167	29.605	67.995	71.176	59.336	66.285	20.884	28.977	25.857	30.254
ENSG00000140961	OSGIN1	2.31	0.0039	0.0319	0.681	1.110	2.654	4.192	0.736	0.670	0.695	0.876	1.137	2.085	3.735	2.527
ENSG00000145623	OSMR	-1.61	0.0477	0.1856	123.855	158.711	75.015	99.884	120.243	183.487	134.375	170.895	105.129	124.681	80.444	99.074
ENSG00000164920	OSR2	-4.48	0.0002	0.004	17.557	19.782	2.794	4.061	21.635	23.438	19.038	31.025	12.076	16.035	13.216	11.104
ENSG00000228474	OST4	1.68	0.0052	0.0393	79.893	75.340	135.222	126.411	90.513	70.984	106.444	83.951	108.823	98.436	131.009	105.790
ENSG00000169914	OTUD3	1.6	0.0415	0.1685	4.083	5.615	8.801	7.794	3.974	5.166	4.447	4.453	8.240	6.399	5.315	9.109
ENSG00000198754	OXCT2	3.07	0.0002	0.0038	6.941	6.006	19.976	23.972	4.857	6.601	5.419	6.424	16.338	17.473	24.851	18.219
ENSG00000164830	OXR1	1.79	0.0404	0.1659	7.894	13.057	16.204	22.400	10.597	13.202	8.616	13.651	19.605	24.088	18.531	23.073
ENSG00000180914	OXTR	-2.33	2.75e-05	0.001	404.502	369.390	176.152	155.689	326.289	291.494	311.412	268.716	257.709	242.172	275.664	257.393
ENSG00000135124	P2RX4	-2.49	1.33e-06	0.0001	46.684	44.134	17.601	17.684	54.602	54.338	51.277	58.401	21.310	19.414	19.536	19.349
ENSG00000083454	P2RX5	1.85	0.001	0.0119	15.788	15.669	32.548	27.509	10.155	11.576	9.171	9.125	16.054	15.603	18.962	13.897
ENSG00000099957	P2RX6	-2.69	0.0009	0.0116	13.883	12.209	4.750	3.733	16.778	14.733	23.484	18.031	6.535	4.458	6.177	4.322
ENSG00000089041	P2RX7	-2.18	0.0048	0.0369	4.900	4.962	1.816	1.637	6.034	10.045	7.365	8.687	2.273	3.379	1.867	2.726
ENSG00000101104	PABPC1L	-1.64	0.0002	0.0045	19.463	16.322	11.175	9.825	13.393	13.202	21.678	20.221	11.649	11.433	14.940	15.692
ENSG00000124507	PACSIN1	-1.86	0.0075	0.0512	1.225	1.240	0.140	0.262	1.030	0.287	1.668	1.241	0.284	0.072	0.000	0.133
ENSG00000165912	PACSIN3	-2.27	0.0009	0.0109	22.593	19.782	9.639	7.925	22.224	18.177	24.735	20.367	13.923	12.655	14.796	10.705
ENSG00000079462	PAFAH1B3	-1.9	0.0006	0.0084	23.954	19.912	12.014	10.087	25.756	22.960	24.040	19.345	8.098	7.766	10.630	10.373
ENSG00000107719	PALD1	-1.99	0.0051	0.0386	2.722	2.285	1.118	0.458	2.649	2.487	3.474	2.993	0.284	0.719	0.431	0.798
ENSG00000129116	PALLD	-1.73	0.0281	0.1288	2.314	1.632	0.698	0.720	1.177	2.487	2.084	1.971	0.568	0.072	0.431	0.598
ENSG00000099864	PALM	-1.79	0.0042	0.0337	22.593	20.565	10.756	12.510	19.427	17.411	30.016	23.652	21.026	16.394	18.818	14.628
ENSG00000187867	PALM3	-1.69	0.0082	0.0543	0.953	0.653	0.000	0.131	2.355	1.244	1.390	1.606	0.852	0.719	0.862	0.798
ENSG00000099260	PALMD	5.07	3.97e-05	0.0013	1.089	0.522	7.962	8.122	1.030	1.435	0.834	0.438	6.251	6.399	3.879	5.519
ENSG00000149090	PAMR1	2.42	1.46e-06	0.0002	88.332	82.391	220.993	196.166	94.045	94.709	87.545	87.236	205.144	200.108	199.961	183.719
ENSG00000110218	PANX1	-1.7	0.0187	0.0972	15.516	18.150	9.220	9.759	15.306	19.994	14.174	18.250	9.234	12.367	8.188	11.836
ENSG00000116183	PAPPA2	2.2	0.0065	0.0456	2.042	1.502	4.051	6.288	0.736	1.626	2.223	2.117	2.841	2.660	1.867	2.926
ENSG00000198682	PAPSS2	-2.81	6.93e-05	0.0019	25.179	29.509	10.477	7.794	24.284	23.725	20.844	23.506	14.633	13.158	13.647	11.769
ENSG00000137819	PAQR5	2.46	8.3e-06	0.0004	9.936	10.707	27.240	26.396	9.714	9.567	12.506	10.658	21.026	23.872	18.100	19.815
ENSG00000160781	PAQR6	-1.81	0.0166	0.0893	4.219	4.178	1.397	2.423	1.913	2.870	6.253	6.643	2.983	4.458	3.879	5.519
ENSG00000124171	PARD6B	-1.96	0.0006	0.0081	2.450	2.938	0.978	0.786	2.796	2.679	2.918	3.066	0.994	0.503	0.862	0.665
ENSG00000178184	PARD6G	-1.93	0.0121	0.0719	5.989	5.615	1.816	3.406	3.385	4.305	4.308	3.723	2.841	4.458	4.309	3.391
ENSG00000143799	PARP1	-1.87	8.47e-06	0.0005	474.732	452.369	251.585	243.783	539.252	495.359	514.712	476.841	241.655	222.111	220.215	226.274
ENSG00000178685	PARP10	1.64	0.0473	0.1848	13.474	11.686	23.608	19.060	15.306	7.653	15.981	14.965	21.168	19.414	23.990	22.674
ENSG00000138496	PARP9	-2.31	0.0002	0.0042	7.622	7.508	2.654	2.751	5.740	6.314	4.586	6.570	2.415	2.660	2.298	2.926
ENSG00000188677	PARVB	1.68	0.0001	0.003	56.892	60.586	95.130	103.356	49.304	50.703	48.775	58.255	84.530	86.860	97.538	98.941
ENSG00000100105	PATZ1	-1.43	0.0088	0.0577	4.219	4.178	2.934	2.358	5.887	4.592	5.836	5.621	3.268	3.236	3.017	3.857
ENSG00000135903	PAX3	-2.2	0.0005	0.0072	28.174	29.248	11.036	14.148	28.552	32.048	27.792	32.704	10.513	11.505	10.343	13.498
ENSG00000167081	PBX3	1.62	0.0005	0.0072	16.877	20.435	30.872	30.457	20.752	21.908	23.207	23.871	25.430	22.506	26.719	29.390
ENSG00000138650	PCDH10	-2.4	0.0026	0.0238	1.361	1.763	0.000	0.131	1.472	0.861	0.834	2.044	0.000	0.000	0.000	0.000
ENSG00000169851	PCDH7	3.17	5.19e-05	0.0016	1.497	1.175	6.845	5.960	0.736	0.765	1.668	0.949	4.404	3.667	4.309	4.322
ENSG00000120327	PCDHB14	-1.8	0.0309	0.1375	1.089	1.371	0.279	0.196	0.883	0.670	0.695	2.263	0.284	0.647	0.144	0.133
ENSG00000112852	PCDHB2	-2	0.0199	0.1017	8.438	9.728	3.772	4.323	8.095	11.958	5.281	8.249	4.972	4.314	2.586	4.987
ENSG00000113205	PCDHB3	-2.75	0.0003	0.0048	1.905	3.199	0.279	0.262	1.913	2.200	2.918	3.066	0.852	0.575	0.862	1.263
ENSG00000253873	PCDHGA11	-1.71	0.0257	0.1212	7.486	8.553	3.213	5.567	6.623	9.088	7.782	10.512	8.524	7.550	5.602	6.716
ENSG00000253910	PCDHGB2	1.84	0.0102	0.0638	5.716	4.701	12.852	8.384	6.476	8.227	7.782	6.862	12.076	8.916	12.928	14.894
ENSG00000254122	PCDHGB7	-2.33	0.0002	0.0036	16.333	22.132	7.264	7.925	21.782	20.951	23.901	27.010	9.803	10.067	11.492	9.774
ENSG00000240184	PCDHGC3	1.63	0.0486	0.188	23.818	18.411	37.158	32.356	24.873	20.186	29.321	18.980	45.319	30.847	49.846	41.491
ENSG00000132635	PCED1A	1.74	0.0069	0.0477	137.193	112.097	248.512	188.045	104.053	90.978	110.891	96.945	98.310	79.669	192.203	161.843
ENSG00000100731	PCNX	1.65	0.0051	0.0388	48.181	58.627	85.911	90.977	50.040	64.383	51.832	64.606	70.607	77.368	68.665	74.804
ENSG00000106333	PCOLCE	-2.55	4.39e-06	0.0003	344.752	375.005	144.721	136.170	434.463	434.515	477.331	516.188	247.480	285.889	253.973	274.082
ENSG00000163710	PCOLCE2	6.22	8.22e-06	0.0004	0.681	0.849	9.918	10.021	0.883	0.765	1.668	0.803	8.240	10.138	11.348	10.772
ENSG00000115257	PCSK4	-1.88	0.0041	0.0327	2.314	2.089	0.978	0.458	1.472	1.722	2.223	3.285	1.137	0.719	1.006	1.064
ENSG00000140479	PCSK6	-6.89	3.89e-06	0.0003	10.072	10.054	0.559	0.655	14.570	11.289	16.258	15.184	1.137	0.719	1.149	0.665
ENSG00000197646	PDCD1LG2	3.44	8.04e-05	0.0021	22.185	24.939	77.948	88.946	19.133	22.960	17.648	21.389	38.216	53.065	47.261	51.997
ENSG00000172572	PDE3A	-1.72	0.019	0.098	1.497	2.220	0.419	0.917	1.913	2.966	2.779	3.577	0.568	0.719	0.431	0.798
ENSG00000152270	PDE3B	-1.63	0.0093	0.0597	0.681	1.045	0.140	0.131	0.294	0.861	0.834	0.657	0.142	0.216	0.144	0.000
ENSG00000138735	PDE5A	-4.28	2.24e-06	0.0002	82.888	85.721	19.557	18.339	80.652	95.666	79.208	94.901	26.566	29.337	33.614	30.587
ENSG00000284762	PDE8B	-3.14	0.0006	0.0082	3.130	2.481	0.000	0.458	2.060	3.540	3.335	2.847	0.000	0.000	0.287	0.133
ENSG00000197461	PDGFA	-3.42	0.001	0.012	29.943	26.115	8.242	6.746	30.760	18.655	32.934	24.893	10.939	8.341	9.481	6.649
ENSG00000170962	PDGFD	1.76	0.0315	0.1392	1.225	1.175	3.213	2.554	2.060	2.200	1.251	2.847	3.410	5.608	3.735	4.189
ENSG00000113721	PDGFRB	-1.79	9.21e-06	0.0005	243.627	245.934	131.730	141.803	262.267	232.947	278.061	278.133	230.432	231.746	261.012	249.813
ENSG00000104213	PDGFRL	-5.28	8.2e-07	0.0001	14.563	14.951	1.816	2.161	18.986	15.976	22.512	22.995	4.546	3.595	2.873	2.992
ENSG00000168291	PDHB	-2.05	0.0033	0.0283	22.729	22.132	9.359	11.593	20.310	24.682	18.760	19.783	11.365	18.335	14.078	15.160
ENSG00000155660	PDIA4	-1.69	0.0003	0.0047	44.370	50.466	26.262	29.147	49.010	47.929	57.113	60.737	38.500	41.632	37.924	43.752
ENSG00000067992	PDK3	-1.73	0.0398	0.1642	0.544	1.567	0.000	0.327	1.325	1.148	0.695	1.460	0.426	0.575	0.431	0.199
ENSG00000004799	PDK4	2.8	0.0003	0.0048	3.539	2.611	10.058	10.611	3.238	2.583	2.501	2.044	12.644	13.662	15.371	10.772
ENSG00000131435	PDLIM4	1.36	0.0579	0.2129	115.689	101.781	158.969	136.694	123.922	99.206	137.016	112.421	82.541	73.557	91.218	70.615
ENSG00000160209	PDXK	-1.72	0.0118	0.0707	141.957	113.402	81.859	65.825	139.670	112.121	159.388	130.014	90.496	74.564	105.870	83.448
ENSG00000186862	PDZD7	-2.84	0.0013	0.0143	10.888	8.226	2.095	3.406	11.038	10.523	14.591	10.877	3.694	2.301	4.309	3.724
ENSG00000187800	PEAR1	-5.35	0.0001	0.0025	5.989	4.962	0.000	0.458	7.212	4.305	6.253	4.964	0.284	0.431	0.287	0.199
ENSG00000242265	PEG10	-1.89	1.22e-05	0.0006	81.799	77.626	44.143	39.561	70.056	65.627	76.290	71.468	32.959	32.860	29.592	31.983
ENSG00000197329	PELI1	-1.9	0.0033	0.028	14.971	18.411	7.683	8.842	15.012	18.464	14.035	19.491	6.961	6.831	6.033	7.514
ENSG00000139946	PELI2	-1.85	0.0012	0.0138	13.883	14.755	7.823	6.746	12.363	15.594	16.258	17.666	5.256	6.759	5.028	5.918
ENSG00000112378	PERP	-3.31	0.0007	0.0095	23.682	26.049	5.588	8.253	23.401	26.595	19.732	28.835	8.666	12.080	8.475	11.104
ENSG00000127980	PEX1	-1.91	0.0195	0.1003	5.036	5.223	1.956	2.489	4.710	5.357	3.196	6.497	2.557	3.595	2.442	3.391
ENSG00000170525	PFKFB3	-1.79	0.0003	0.0056	23.410	23.568	13.131	12.183	20.016	22.195	21.539	26.207	8.950	7.478	10.343	10.506
ENSG00000154330	PGM5	-19.81	1.12e-07	3.04e-05	16.877	20.957	0.000	0.000	19.280	21.621	21.122	19.053	0.000	0.000	0.287	0.000
ENSG00000224958	PGM5-AS1	-2.83	0.0021	0.0202	1.905	2.350	0.140	0.065	1.177	2.583	1.668	3.139	0.000	0.000	0.144	0.000
ENSG00000277778	PGM5P2	-9.69	1.62e-06	0.0002	16.196	14.951	0.838	0.589	12.363	14.637	13.201	15.695	0.568	0.288	0.718	0.332
ENSG00000087495	PHACTR3	4.41	6.57e-07	9.37e-05	0.000	0.000	3.353	3.471	0.000	0.000	0.000	0.000	3.836	5.105	4.022	4.256
ENSG00000130024	PHF10	-1.68	4.02e-07	6.74e-05	61.519	63.915	37.158	36.613	63.874	66.392	56.696	59.204	40.347	39.044	36.056	36.238
ENSG00000119403	PHF19	-1.86	0.0002	0.004	22.049	25.201	12.991	11.462	15.895	16.837	20.844	18.323	15.485	15.387	16.089	13.631
ENSG00000092621	PHGDH	-1.98	5.29e-05	0.0016	71.727	70.705	34.085	36.941	71.822	79.211	85.183	99.719	42.762	44.868	45.968	41.092
ENSG00000139289	PHLDA1	1.98	0.0008	0.0106	107.114	128.353	218.618	249.154	98.019	122.931	96.300	102.566	151.443	167.032	137.473	165.500
ENSG00000164530	PI16	4.03	8.86e-05	0.0023	0.681	0.849	5.448	6.812	0.736	0.574	0.834	0.438	13.638	9.563	7.470	9.575
ENSG00000139200	PIANP	-3.26	0.0023	0.0222	6.533	7.247	1.956	0.982	9.419	5.549	11.534	7.665	2.273	3.739	2.155	2.128
ENSG00000153823	PID1	2.28	0.0029	0.0255	1.905	1.632	4.750	5.895	1.177	1.818	2.501	1.460	2.841	2.660	2.298	3.591
ENSG00000154864	PIEZO2	-3.69	0.0002	0.0038	7.077	7.377	0.978	1.506	6.623	7.653	11.534	11.972	3.978	6.831	6.177	5.053
ENSG00000060642	PIGV	1.7	0.0009	0.0109	12.113	14.102	24.446	21.549	15.306	13.776	15.564	16.644	20.031	17.113	16.376	19.017
ENSG00000133056	PIK3C2B	-4.75	0.0002	0.0046	27.085	25.723	4.750	4.781	31.348	27.265	37.797	24.674	7.530	4.027	7.039	6.117
ENSG00000100100	PIK3IP1	2.39	0.0004	0.0062	13.610	17.301	37.298	39.037	11.921	15.785	19.038	18.980	34.096	41.776	32.609	37.635
ENSG00000105647	PIK3R2	-1.63	0.0003	0.0056	97.587	98.582	55.318	64.253	92.721	105.807	100.886	113.516	100.157	96.782	84.753	85.576
ENSG00000137193	PIM1	-10.68	1.71e-07	3.9e-05	64.513	52.686	4.330	4.781	68.142	61.418	88.101	77.162	23.583	20.924	20.829	19.283
ENSG00000198355	PIM3	-2.25	0.0029	0.0257	76.218	69.399	33.945	29.802	86.687	65.149	102.553	72.928	33.386	26.532	38.785	29.589
ENSG00000234465	PINLYP	2.29	0.0002	0.0046	2.722	2.154	7.962	5.895	1.766	1.818	2.223	1.679	6.677	6.040	6.321	6.250
ENSG00000186088	PION	-1.77	0.0104	0.0646	8.302	8.553	3.772	4.912	6.476	9.854	6.392	8.030	3.694	2.804	1.867	2.327
ENSG00000087842	PIR	-2.75	0.0034	0.0286	5.716	5.680	2.095	0.917	10.008	6.792	10.700	8.030	1.137	1.150	1.724	0.864
ENSG00000154217	PITPNC1	1.76	0.0204	0.1033	5.716	5.027	9.639	10.807	4.857	6.601	3.752	4.891	10.655	11.505	6.895	12.035
ENSG00000091622	PITPNM3	7.35	2.37e-05	0.0009	1.361	1.306	18.020	14.475	0.589	1.435	1.251	0.876	14.491	10.498	13.790	13.099
ENSG00000069011	PITX1	-2.89	0.0009	0.0112	1.905	2.285	0.140	0.000	3.827	1.722	4.030	3.869	0.000	0.000	0.000	0.066
ENSG00000164093	PITX2	4.98	5.74e-06	0.0004	0.000	0.131	4.330	4.257	0.147	0.478	0.139	0.219	5.683	4.314	4.309	4.056
ENSG00000197181	PIWIL2	1.86	0.0019	0.0192	0.000	0.000	0.698	1.048	0.000	0.191	0.417	0.073	0.426	0.216	0.144	0.133
ENSG00000181191	PJA1	-2.01	0.0049	0.0377	4.355	3.068	1.397	1.244	2.944	4.688	3.057	3.066	3.125	2.085	2.011	1.662
ENSG00000162878	PKDCC	1.97	0.0057	0.0414	5.989	5.941	12.712	12.707	6.476	6.888	3.752	6.789	12.786	16.682	13.647	14.362
ENSG00000171033	PKIA	-6.14	0.0001	0.0027	11.569	13.775	0.698	1.899	11.774	13.393	12.090	15.841	1.421	1.222	2.298	1.396
ENSG00000160447	PKN3	-2.92	0.004	0.0322	7.894	7.051	1.956	1.834	5.593	4.879	6.809	7.373	4.830	2.301	4.740	2.261
ENSG00000243708	PLA2G4B	-2.2	0.0007	0.0096	10.888	11.033	3.772	5.174	10.744	8.036	11.673	12.264	6.961	6.543	7.901	6.184
ENSG00000127472	PLA2G5	1.63	0.0257	0.1214	0.000	0.131	1.257	0.327	0.000	0.000	0.000	0.073	0.426	0.216	0.144	0.133
ENSG00000184381	PLA2G6	-2.28	0.0034	0.0289	4.764	6.724	2.235	1.637	4.268	5.549	7.504	7.008	3.978	2.229	5.746	6.450
ENSG00000145287	PLAC8	-2.93	0.0009	0.0115	3.130	3.460	0.698	0.262	2.649	4.209	3.891	4.891	0.852	0.503	0.862	0.399
ENSG00000189129	PLAC9	1.66	0.0099	0.0624	8.847	7.769	15.645	13.231	9.566	6.410	8.199	9.636	14.775	15.315	16.807	13.764
ENSG00000104368	PLAT	-1.61	0.0207	0.1046	178.569	148.984	107.423	95.103	166.014	130.201	159.249	113.005	76.290	62.484	95.671	83.315
ENSG00000182621	PLCB1	-2.02	0.0229	0.1123	10.072	11.490	5.308	4.388	8.978	11.002	6.670	11.680	3.552	6.543	5.459	4.056
ENSG00000138193	PLCE1	-2.05	0.0009	0.0109	31.440	31.403	12.433	17.553	32.673	33.866	28.904	30.806	14.349	16.035	12.210	15.360
ENSG00000197943	PLCG2	-1.7	0.0179	0.0943	2.178	2.546	1.257	0.720	2.944	1.722	3.891	3.212	0.568	0.503	1.293	0.731
ENSG00000276429	PLCH2	-1.68	0.0028	0.0248	0.817	0.849	0.000	0.196	0.000	0.287	0.000	0.146	0.142	0.072	0.000	0.133
ENSG00000115896	PLCL1	2.2	0.0223	0.1103	2.042	1.306	3.632	6.353	1.913	2.487	1.390	2.117	7.530	3.667	5.171	3.990
ENSG00000182378	PLCXD1	-3.29	0.0007	0.0097	36.884	32.839	8.940	10.938	35.764	28.604	28.487	28.835	5.399	4.170	8.763	4.721
ENSG00000179598	PLD6	1.99	0.0067	0.0467	1.905	1.371	4.470	3.995	2.060	1.531	2.084	0.949	1.279	1.654	1.149	1.529
ENSG00000169499	PLEKHA2	-2.63	7.01e-06	0.0004	93.232	109.355	40.371	35.434	93.898	99.971	81.014	83.513	27.845	28.114	29.161	31.983
ENSG00000143850	PLEKHA6	-2.37	0.0008	0.0106	8.438	8.096	3.213	2.620	10.302	6.888	12.368	10.950	3.125	3.667	5.028	3.790
ENSG00000166689	PLEKHA7	3.11	0.0004	0.0059	0.544	0.588	3.632	4.126	0.147	0.096	0.556	0.073	2.273	2.301	4.166	2.527
ENSG00000173846	PLK3	1.87	0.008	0.0537	14.155	14.298	27.519	27.378	11.480	13.202	13.896	11.096	29.550	19.270	29.736	22.142
ENSG00000120756	PLS1	-2.56	0.0035	0.0291	10.344	10.381	2.375	4.847	11.185	13.585	8.477	12.629	2.131	2.589	2.729	2.926
ENSG00000120594	PLXDC2	7.07	1.39e-07	3.48e-05	0.408	0.196	8.801	7.598	0.294	0.191	0.000	0.000	4.972	4.458	5.602	5.652
ENSG00000076356	PLXNA2	2.93	0.0008	0.0102	22.593	16.387	60.906	55.935	20.310	14.828	14.452	14.746	40.489	31.925	37.493	26.464
ENSG00000221866	PLXNA4	2.66	5.88e-05	0.0017	0.000	0.131	1.816	1.834	0.000	0.000	0.139	0.219	0.710	1.150	1.293	0.864
ENSG00000164050	PLXNB1	-1.81	0.0016	0.0164	31.168	29.509	17.322	15.327	29.435	25.638	35.991	26.499	18.895	19.702	19.680	17.089
ENSG00000146281	PM20D2	-3.53	0.0052	0.0388	6.669	7.834	1.118	1.572	5.298	9.758	5.558	8.614	0.994	2.732	2.442	1.330
ENSG00000185664	PMEL	-2.24	0.002	0.0199	6.669	10.968	3.492	3.078	12.216	11.480	10.144	11.607	5.256	3.883	3.017	2.992
ENSG00000124225	PMEPA1	3.44	1.62e-06	0.0002	2.450	2.481	11.036	10.807	1.472	2.009	2.501	2.555	4.830	5.393	7.470	6.849
ENSG00000127838	PNKD	-4.48	1.87e-05	0.0008	28.582	25.135	4.750	5.698	29.141	22.482	31.961	26.207	4.830	5.249	6.464	5.120
ENSG00000240694	PNMA2	-6	3.66e-05	0.0012	9.255	7.769	0.978	0.262	12.068	9.375	13.201	10.950	0.284	0.431	0.287	0.399
ENSG00000198805	PNP	1.9	6.86e-05	0.0019	9.255	10.642	19.697	19.911	9.861	9.567	11.673	9.563	9.518	10.067	11.636	11.503
ENSG00000100344	PNPLA3	2.18	0.0009	0.0116	4.491	5.092	10.756	12.576	3.238	4.209	4.725	4.380	7.387	10.929	10.774	10.772
ENSG00000108439	PNPO	1.66	1.15e-05	0.0006	34.434	36.299	59.090	59.931	30.318	33.961	34.184	33.799	38.074	37.534	42.377	44.617
ENSG00000174348	PODN	2.05	7.94e-05	0.0021	99.356	97.538	206.465	198.721	103.317	83.708	110.891	101.763	265.238	252.094	260.581	231.527
ENSG00000128567	PODXL	82.51	6.52e-08	2.22e-05	8.302	6.267	687.005	667.948	6.329	4.209	9.171	7.081	127.860	124.178	175.684	177.203
ENSG00000114631	PODXL2	-1.78	0.0169	0.0905	5.852	7.443	2.794	3.799	9.272	8.514	5.419	9.052	3.268	3.020	2.873	3.990
ENSG00000062822	POLD1	-2.09	0.0002	0.0041	17.966	19.651	7.404	9.628	13.099	15.020	17.509	16.644	9.661	8.269	10.486	11.171
ENSG00000051341	POLQ	-1.68	0.0429	0.1722	2.722	2.742	1.257	1.179	1.766	2.870	1.251	2.409	2.131	1.366	0.575	1.263
ENSG00000285437	POLR2J3	2.01	0.0021	0.0208	11.841	13.580	28.637	24.562	13.099	12.724	18.760	12.410	19.037	22.937	27.150	26.132
ENSG00000128262	POM121L9P	-1.93	0.0001	0.003	0.953	0.914	0.000	0.000	0.589	0.574	0.695	0.949	0.284	0.072	0.287	0.465
ENSG00000105854	PON2	-1.91	0.0086	0.0568	26.813	34.863	13.969	17.357	28.552	32.813	27.514	35.332	20.316	28.186	18.100	23.272
ENSG00000132429	POPDC3	3.26	0.0045	0.0349	2.042	2.677	8.521	11.462	0.883	3.061	3.613	2.847	10.655	11.001	8.332	12.235
ENSG00000102312	PORCN	1.62	0.0014	0.0155	37.973	32.447	56.436	58.359	39.149	34.057	32.795	38.106	39.495	45.875	53.294	50.002
ENSG00000133110	POSTN	-4.19	3.14e-05	0.0011	16.333	17.040	2.654	3.864	17.661	18.177	24.457	28.105	3.694	4.530	7.326	5.386
ENSG00000143190	POU2F1	-1.61	0.0192	0.0989	9.663	10.642	6.007	5.829	8.389	12.150	8.199	11.753	6.961	8.125	8.763	7.381
ENSG00000184271	POU6F1	-1.93	0.0046	0.0357	5.716	6.529	2.514	2.882	4.562	6.027	8.060	6.497	1.847	3.164	3.304	2.926
ENSG00000162407	PPAP2B	1.87	6.34e-05	0.0018	68.461	67.114	121.532	134.205	76.679	79.307	80.042	84.973	219.777	260.435	206.712	222.551
ENSG00000132170	PPARG	-2.89	0.0005	0.0076	5.580	7.116	1.257	1.834	5.004	6.601	4.030	5.767	1.989	2.301	2.873	2.128
ENSG00000109819	PPARGC1A	-2.15	0.016	0.087	1.769	0.783	0.000	0.065	0.147	0.574	0.556	1.752	0.284	0.360	0.575	0.399
ENSG00000177380	PPFIA3	-1.74	0.0225	0.1109	4.355	2.873	1.676	1.572	2.944	2.487	4.447	2.628	0.852	1.079	1.436	0.798
ENSG00000110841	PPFIBP1	2.01	0.0021	0.0208	74.857	93.098	157.573	180.840	67.112	86.865	63.366	81.834	127.860	147.906	133.307	144.954
ENSG00000166387	PPFIBP2	-1.72	0.0058	0.0423	9.936	12.927	5.727	6.681	10.744	12.341	10.005	11.534	6.251	6.184	4.309	6.184
ENSG00000196262	PPIA	-2.16	5.92e-07	8.98e-05	660.378	651.689	298.522	308.233	546.905	589.590	523.467	565.537	512.434	500.953	510.100	490.516
ENSG00000108179	PPIF	2.19	1.28e-06	0.0001	61.383	63.589	134.244	141.410	60.048	66.201	63.505	60.445	68.618	64.210	73.405	74.206
ENSG00000118898	PPL	-7.26	6.01e-05	0.0017	6.397	10.315	0.140	0.393	12.510	13.298	15.703	22.557	5.967	6.759	5.315	7.979
ENSG00000111110	PPM1H	-4.64	1.96e-06	0.0002	5.580	6.790	0.559	0.524	4.268	5.453	4.586	4.307	0.426	0.431	0.000	0.133
ENSG00000213889	PPM1N	-1.92	5.73e-05	0.0017	6.125	6.072	2.934	2.489	4.121	3.635	5.558	5.548	3.552	2.876	3.735	3.657
ENSG00000186298	PPP1CC	-1.77	0.0022	0.0213	126.713	154.533	74.316	83.575	139.228	164.546	121.869	152.645	108.397	124.609	101.991	102.797
ENSG00000104881	PPP1R13L	-2.26	4.65e-05	0.0015	10.888	10.381	4.610	3.733	7.064	7.271	11.395	12.848	4.262	4.027	3.448	4.256
ENSG00000198729	PPP1R14C	-2.3	0.0041	0.0327	3.811	3.525	0.559	1.637	3.532	3.827	5.281	4.234	0.710	0.935	1.724	1.064
ENSG00000119938	PPP1R3C	3.64	2.21e-05	0.0009	18.919	16.517	76.412	58.752	16.042	13.872	19.038	16.644	50.292	43.933	45.250	41.425
ENSG00000219607	PPP1R3G	1.67	0.0062	0.0443	2.450	1.436	3.492	4.192	2.355	2.105	1.945	2.336	3.552	4.242	3.304	3.391
ENSG00000113575	PPP2CA	-1.86	0.0004	0.0065	39.334	38.780	18.160	23.252	31.790	32.431	32.100	36.208	36.369	42.136	25.713	26.996
ENSG00000167393	PPP2R3B	-1.92	0.0026	0.0238	25.315	28.857	15.366	11.986	28.258	24.586	29.460	22.630	18.469	14.309	16.520	16.823
ENSG00000131238	PPT1	-1.71	1.65e-05	0.0007	223.211	238.752	133.126	136.760	251.965	242.418	243.599	261.781	110.386	118.138	117.936	127.333
ENSG00000102103	PQBP1	-1.62	0.011	0.0673	28.990	23.895	15.645	16.047	25.020	25.734	27.375	21.827	22.304	16.682	21.404	16.756
ENSG00000165828	PRAP1	-1.73	0.0002	0.0045	0.681	0.783	0.000	0.000	0.736	0.383	0.834	0.803	0.000	0.000	0.000	0.066
ENSG00000198901	PRC1	-2.62	1.87e-06	0.0002	14.971	15.930	5.588	4.978	9.272	8.897	10.422	11.680	7.103	6.543	9.625	8.976
ENSG00000057657	PRDM1	-2.86	0.0003	0.0048	9.800	10.968	2.375	3.668	9.125	8.514	6.531	8.979	2.841	2.732	2.442	3.059
ENSG00000116731	PRDM2	-2.06	0.0002	0.0039	9.663	8.814	3.632	4.323	9.419	8.897	8.477	8.468	10.797	11.720	9.912	7.514
ENSG00000186314	PRELID2	-1.93	0.0306	0.1367	2.722	1.893	0.559	0.851	0.883	2.296	2.084	2.117	0.284	0.863	0.144	0.598
ENSG00000124126	PREX1	-2.98	0.0013	0.0146	4.628	3.721	1.257	0.327	3.238	4.496	5.003	4.964	0.568	0.503	0.718	0.332
ENSG00000278224	PRICKLE4	-2.61	0.002	0.0201	3.267	2.611	0.698	0.327	3.532	1.818	2.779	1.971	0.284	0.216	0.431	0.731
ENSG00000162409	PRKAA2	-1.65	0.049	0.189	4.628	4.766	2.934	2.030	7.212	4.688	3.057	5.110	2.841	1.798	2.298	2.859
ENSG00000198890	PRMT6	-1.61	0.01	0.0628	7.077	8.944	4.330	4.847	6.623	6.984	4.864	7.446	7.530	8.341	5.890	5.918
ENSG00000120685	PROSER1	-1.75	0.0102	0.0638	25.315	34.732	16.484	16.505	27.080	36.544	23.762	31.609	21.878	20.277	17.238	19.881
ENSG00000112619	PRPH2	2.52	0.0008	0.0099	2.586	1.697	6.566	7.139	2.060	1.339	2.501	2.117	7.245	5.321	6.177	7.181
ENSG00000147224	PRPS1	2.19	0.0002	0.004	104.392	116.210	237.476	247.779	96.989	118.722	82.960	101.398	145.902	159.698	133.163	150.140
ENSG00000184838	PRR16	1.99	0.0148	0.0825	0.953	0.849	2.514	3.078	0.294	1.339	1.251	0.730	4.404	3.308	3.304	3.125
ENSG00000212123	PRR22	-1.65	0.0033	0.0279	1.769	2.220	0.838	0.786	1.325	1.339	1.251	1.533	0.426	0.935	1.436	1.596
ENSG00000167371	PRRT2	-2.15	0.0072	0.0494	2.586	1.763	0.698	0.262	3.091	2.487	4.586	3.358	1.847	0.935	2.155	1.529
ENSG00000167157	PRRX2	2.57	3.37e-05	0.0012	35.795	32.056	90.381	87.178	31.790	28.700	40.855	34.894	60.236	48.823	59.471	59.112
ENSG00000164099	PRSS12	-1.85	9.23e-07	0.0001	149.307	155.969	82.279	81.610	161.746	158.710	182.317	192.795	114.790	111.235	110.036	117.891
ENSG00000010438	PRSS3	-2.53	0.0007	0.0098	30.351	25.592	8.661	12.510	32.379	34.822	28.070	30.587	8.666	9.779	11.779	8.378
ENSG00000146250	PRSS35	-2.12	0.004	0.0327	1.497	2.220	0.279	0.393	1.766	2.009	2.640	3.358	1.847	2.013	0.000	0.598
ENSG00000099256	PRTFDC1	-2.14	5.07e-05	0.0016	6.669	6.790	2.654	2.554	5.740	6.984	5.281	5.913	4.972	5.752	4.884	4.256
ENSG00000166450	PRTG	-5.39	1.96e-06	0.0002	8.302	10.838	0.978	0.917	10.744	11.384	8.755	9.198	0.994	0.935	0.575	0.931
ENSG00000135069	PSAT1	-2.21	1.54e-05	0.0007	95.001	100.998	40.511	47.355	91.691	97.866	107.973	114.611	35.233	39.547	37.349	36.704
ENSG00000242221	PSG2	3.26	9.21e-05	0.0023	7.486	10.511	31.850	30.653	8.389	8.801	6.948	8.687	25.714	27.827	22.122	28.326
ENSG00000221826	PSG3	1.96	0.0076	0.0516	190.818	238.752	382.896	459.599	181.762	246.531	161.890	216.301	474.502	603.488	441.723	532.539
ENSG00000204941	PSG5	2	1.1e-05	0.0005	95.137	86.896	178.387	186.997	83.302	90.691	69.620	75.045	204.008	202.409	191.054	173.213
ENSG00000164985	PSIP1	-1.96	0.0219	0.1091	23.410	38.062	13.550	15.981	24.284	37.118	32.100	42.924	17.048	21.068	15.514	19.482
ENSG00000143106	PSMA5	-1.9	4.22e-06	0.0003	120.044	114.316	64.538	58.228	114.061	109.155	95.466	97.967	64.072	61.190	65.217	68.753
ENSG00000204264	PSMB8	-1.9	7.01e-05	0.0019	30.351	28.791	15.366	14.737	31.790	34.535	33.212	38.033	22.589	23.800	18.674	21.876
ENSG00000240065	PSMB9	-1.82	0.0002	0.0035	41.240	50.336	23.608	25.479	55.632	55.104	59.892	68.621	26.566	27.467	28.730	29.323
ENSG00000095261	PSMD5	16.07	4.13e-06	0.0003	0.000	0.392	14.528	22.138	0.147	0.096	0.139	0.438	14.349	17.329	15.945	18.219
ENSG00000134222	PSRC1	-2.21	0.0059	0.0427	5.716	8.161	3.353	1.899	5.887	4.688	4.864	4.526	3.125	3.092	3.304	1.995
ENSG00000179988	PSTK	-1.62	0.0219	0.109	2.178	1.697	0.978	0.655	1.030	2.009	1.112	1.241	1.279	1.941	0.862	0.665
ENSG00000140368	PSTPIP1	1.92	0.0384	0.1603	0.408	0.065	1.537	1.179	1.472	0.765	1.390	0.730	0.000	0.863	0.718	0.465
ENSG00000244694	PTCHD4	3.27	5.88e-05	0.0017	3.130	2.873	12.433	11.724	2.649	3.061	1.945	2.409	10.797	8.485	5.746	7.979
ENSG00000171862	PTEN	-1.99	0.0364	0.1546	66.691	88.920	31.850	45.914	61.814	99.206	66.145	99.281	38.500	58.242	41.084	49.869
ENSG00000050628	PTGER3	2.25	0.0011	0.0129	2.994	3.787	9.499	8.253	3.091	2.966	2.918	2.482	7.956	5.537	4.166	5.718
ENSG00000148344	PTGES	1.68	0.0038	0.031	35.523	29.509	59.229	51.088	46.802	38.266	42.800	33.872	38.074	35.592	42.951	40.029
ENSG00000124212	PTGIS	7.68	1.27e-09	2.05e-06	25.179	25.853	211.633	194.005	35.322	33.387	41.271	41.245	274.046	264.174	261.586	269.228
ENSG00000095303	PTGS1	-2.48	8.11e-06	0.0004	169.722	159.299	64.957	66.611	234.893	196.594	234.983	218.199	59.384	62.484	75.991	82.251
ENSG00000073756	PTGS2	-1.87	0.0012	0.0137	24.363	27.159	12.572	14.017	23.254	24.491	12.368	16.352	12.502	13.662	9.194	11.570
ENSG00000120899	PTK2B	-2.18	4.98e-06	0.0003	47.637	46.810	21.233	21.025	58.134	54.530	70.175	65.993	21.168	19.270	22.697	19.948
ENSG00000112655	PTK7	-2.12	0.0005	0.0079	261.865	290.067	122.091	136.891	285.668	315.124	295.709	348.724	122.888	162.215	150.545	170.287
ENSG00000187514	PTMA	-2.03	0.0001	0.0025	980.360	1092.176	483.055	535.053	1064.670	1127.329	937.432	1040.698	558.180	646.630	567.129	643.382
ENSG00000105894	PTN	-6.43	1.25e-05	0.0006	51.039	58.954	6.426	9.170	70.644	72.324	70.592	75.629	8.666	12.367	11.492	13.099
ENSG00000163629	PTPN13	-1.95	0.0038	0.0314	46.003	52.882	21.792	28.099	49.745	68.019	53.222	63.073	29.692	37.678	29.592	31.650
ENSG00000134242	PTPN22	2.56	0.0026	0.024	1.769	2.154	6.426	6.681	1.030	2.009	1.112	1.825	4.262	4.602	3.735	6.184
ENSG00000070159	PTPN3	-3.07	0.0006	0.009	4.219	4.048	0.838	0.524	3.679	4.401	4.725	3.358	0.426	1.150	1.293	0.798
ENSG00000111679	PTPN6	-1.71	0.0221	0.1097	1.089	0.392	0.000	0.000	0.000	0.478	0.695	0.365	0.000	0.000	0.000	0.000
ENSG00000080031	PTPRH	-2.09	0.0009	0.0113	2.994	2.677	0.698	0.982	2.649	3.444	3.752	3.869	1.705	1.007	0.575	0.798
ENSG00000273993	PTPRK	-1.66	0.008	0.0533	157.881	182.149	96.248	107.613	137.904	171.338	136.599	170.092	78.989	94.338	72.830	90.297
ENSG00000054356	PTPRN	3.36	0.0073	0.0501	2.314	1.893	8.521	10.349	0.883	2.966	1.806	0.511	7.814	6.328	4.597	6.583
ENSG00000139304	PTPRQ	-3.88	0.0023	0.0219	3.811	4.048	0.279	0.262	4.562	8.132	3.752	9.344	1.421	1.582	1.149	1.064
ENSG00000060656	PTPRU	-2.32	4.96e-05	0.0015	23.682	22.850	9.220	9.694	24.431	22.003	27.375	25.696	11.223	8.557	12.067	11.370
ENSG00000187024	PTRH1	1.76	0.0216	0.108	7.894	5.941	14.109	11.659	7.506	7.653	9.310	6.497	8.240	9.419	13.072	8.046
ENSG00000164611	PTTG1	-2.41	0.0044	0.0346	6.261	5.615	1.676	2.096	4.710	6.792	3.057	4.453	2.557	2.445	2.011	3.990
ENSG00000163661	PTX3	3.37	1.18e-07	3.08e-05	97.042	92.446	332.048	311.115	97.283	89.926	94.494	88.623	629.497	597.736	653.750	623.700
ENSG00000172733	PURG	-2.67	0.0203	0.1033	2.042	1.959	0.000	0.262	0.736	2.870	1.251	2.847	0.284	0.719	0.000	0.399
ENSG00000073008	PVR	1.66	6.75e-05	0.0019	152.029	159.495	246.836	272.209	128.043	142.734	98.246	106.362	169.627	178.968	180.424	178.267
ENSG00000213413	PVRIG	-1.71	0.038	0.1591	8.438	8.748	4.470	4.781	8.683	5.166	10.839	8.322	6.677	3.811	8.188	8.777
ENSG00000177707	PVRL3	2.01	6.45e-05	0.0018	42.873	44.395	84.933	92.942	39.737	47.068	38.631	44.822	77.284	78.950	70.819	74.871
ENSG00000249859	PVT1	1.68	0.0017	0.0179	0.817	1.110	2.514	2.096	0.883	1.244	0.278	0.511	0.568	0.719	1.006	1.197
ENSG00000103490	PYCARD	-1.94	0.0043	0.0344	28.446	24.874	13.690	12.772	33.115	24.873	31.127	22.046	18.895	14.668	20.542	21.544
ENSG00000183010	PYCR1	-1.77	9.17e-05	0.0023	66.011	72.664	37.437	39.888	68.584	63.714	76.429	74.023	43.757	51.627	53.294	51.665
ENSG00000163348	PYGO2	-1.69	0.0007	0.0092	44.370	44.329	23.329	28.754	42.681	49.938	45.996	45.333	32.959	36.311	32.034	34.643
ENSG00000121350	PYROXD1	1.87	0.0004	0.0067	38.926	35.059	75.154	64.974	40.179	34.057	29.738	31.025	48.587	41.488	45.393	40.361
ENSG00000119943	PYROXD2	-2.11	0.0027	0.0246	18.919	14.885	7.404	7.467	12.363	13.680	19.455	17.082	12.644	7.694	16.089	15.759
ENSG00000115828	QPCT	1.89	1.95e-05	0.0008	13.610	12.209	25.564	24.889	15.453	16.168	15.425	17.009	20.600	20.349	21.835	24.469
ENSG00000103485	QPRT	1.96	0.0158	0.0862	53.761	49.618	112.452	92.483	67.848	50.129	85.461	57.379	87.229	61.693	87.914	65.562
ENSG00000156675	RAB11FIP1	-2.72	2.71e-05	0.001	49.406	51.315	18.858	16.898	53.130	61.609	49.192	51.101	18.042	14.021	13.790	13.232
ENSG00000139998	RAB15	1.8	0.0006	0.0084	8.302	8.030	16.204	14.737	9.125	10.715	11.256	11.388	12.786	9.707	12.641	12.434
ENSG00000167964	RAB26	-2.22	0.0009	0.0109	5.172	4.113	1.257	1.834	4.415	4.209	8.199	8.103	3.410	2.445	3.448	2.527
ENSG00000100228	RAB36	1.88	0.013	0.0754	0.544	0.522	2.794	1.179	0.883	0.765	1.112	0.949	0.994	1.582	0.862	0.997
ENSG00000123892	RAB38	-4.72	0.0002	0.0043	12.522	10.642	1.676	1.637	13.540	10.619	9.866	10.877	1.137	2.445	2.873	1.596
ENSG00000155961	RAB39B	1.69	0.0246	0.1176	0.953	0.653	2.235	1.834	0.736	1.339	1.668	2.701	1.137	0.503	1.724	1.596
ENSG00000128340	RAC2	1.63	0.0005	0.0071	55.531	49.095	89.403	82.134	45.772	53.477	52.666	52.269	65.493	67.374	81.737	72.410
ENSG00000169750	RAC3	-1.82	0.0136	0.0777	15.924	15.212	8.940	7.336	21.635	16.168	23.623	18.250	12.786	8.413	9.625	7.580
ENSG00000164520	RAET1E	5.22	4.26e-05	0.0014	0.817	1.110	10.058	8.449	0.442	1.244	0.556	0.949	6.535	6.615	7.326	7.580
ENSG00000203722	RAET1G	2.05	0.0039	0.0321	1.905	1.436	4.191	4.716	2.649	2.392	1.806	3.504	5.825	4.746	5.028	5.120
ENSG00000218358	RAET1K	-1.84	0.001	0.0118	18.510	23.830	10.477	11.528	18.986	22.482	23.068	22.484	10.797	11.001	12.785	10.572
ENSG00000155918	RAET1L	3.37	1.38e-05	0.0006	5.716	6.855	24.306	22.662	6.623	5.740	6.531	8.395	14.633	16.106	19.536	17.953
ENSG00000039560	RAI14	-1.92	2.03e-05	0.0008	51.039	49.095	24.865	26.265	44.741	47.355	46.274	42.778	24.862	21.355	23.559	22.740
ENSG00000132329	RAMP1	-1.62	0.0017	0.0173	2.314	2.416	1.118	1.048	2.355	2.009	2.779	2.701	2.131	2.229	2.442	1.596
ENSG00000132359	RAP1GAP2	-3.8	1.68e-05	0.0007	37.837	36.038	9.778	8.253	24.431	31.283	25.708	26.718	12.928	11.576	8.906	11.237
ENSG00000173166	RAPH1	2.44	0.0006	0.0089	35.523	39.368	86.749	98.640	35.764	47.546	32.795	41.172	60.236	74.780	66.797	78.927
ENSG00000131759	RARA	-1.72	0.0025	0.0229	38.109	30.423	19.557	19.322	34.439	27.169	34.601	29.273	27.561	28.618	24.995	22.341
ENSG00000077092	RARB	-4.35	0.0005	0.0072	5.444	3.982	0.279	0.327	7.212	6.505	6.809	6.424	1.421	0.216	0.144	0.133
ENSG00000118849	RARRES1	-2.18	0.0007	0.0096	2.722	3.199	0.978	0.655	4.415	5.262	4.447	6.205	0.284	0.288	0.431	0.731
ENSG00000133321	RARRES3	-1.89	0.0028	0.0251	17.013	12.470	8.102	6.484	14.865	13.298	21.400	17.739	9.945	8.197	7.901	8.777
ENSG00000105808	RASA4	2.35	9.66e-05	0.0024	67.372	56.146	156.734	135.777	67.995	57.400	78.513	69.278	118.768	113.176	134.313	123.410
ENSG00000100302	RASD2	7.58	2.32e-05	0.0009	3.130	2.350	24.865	29.736	4.562	3.253	2.779	2.847	3.552	5.824	4.022	5.253
ENSG00000172575	RASGRP1	-5.34	2.13e-06	0.0002	9.391	9.336	0.838	1.048	7.653	10.332	8.755	8.687	1.137	1.079	0.431	0.665
ENSG00000105538	RASIP1	3.82	0.0002	0.0045	6.261	4.439	25.424	20.763	6.476	6.314	2.362	4.161	17.332	16.682	21.547	17.022
ENSG00000270885	RASL10B	-3.97	0.0019	0.019	6.805	9.467	1.537	1.048	10.597	8.419	9.310	9.563	2.415	0.935	2.873	1.197
ENSG00000122035	RASL11A	-7.4	1.07e-06	0.0001	35.932	29.509	4.051	3.078	38.854	37.405	37.381	33.580	4.972	4.602	6.608	5.519
ENSG00000128045	RASL11B	-1.79	0.0089	0.058	2.178	1.959	0.698	0.720	2.208	2.105	3.335	3.504	0.142	0.647	0.144	0.665
ENSG00000107551	RASSF4	-2.76	1.02e-06	0.0001	35.659	37.997	12.852	12.576	44.006	40.754	57.669	54.167	12.502	10.857	17.238	16.889
ENSG00000273859	RASSF7	-2.91	0.0003	0.0053	10.752	9.271	2.934	2.620	8.389	5.453	10.978	8.322	2.273	1.941	3.160	2.859
ENSG00000198774	RASSF9	2.28	0.0002	0.004	1.225	0.979	3.772	3.799	0.294	0.383	0.417	0.949	2.273	2.013	2.298	2.327
ENSG00000239306	RBM14	1.68	0.0001	0.0032	20.960	21.088	37.717	34.452	21.488	19.229	25.013	22.995	19.321	19.702	28.443	24.669
ENSG00000163694	RBM47	-1.6	0.005	0.0379	27.357	27.224	15.785	17.619	29.288	29.943	28.070	32.266	14.633	19.917	14.365	17.155
ENSG00000144642	RBMS3	2.15	0.0092	0.0593	29.262	37.605	62.722	83.903	31.201	38.936	26.125	41.829	66.629	83.336	65.935	82.384
ENSG00000120158	RCL1	2.93	0.0002	0.0043	1.497	2.220	6.985	7.663	2.649	1.722	3.057	3.431	5.114	6.112	5.171	6.450
ENSG00000167771	RCOR2	-3.41	8.44e-05	0.0022	9.527	8.683	1.956	1.965	11.333	7.940	11.812	12.556	4.546	3.092	5.028	5.053
ENSG00000121039	RDH10	-2.89	0.0002	0.0042	94.184	104.785	30.872	36.875	71.380	91.744	61.977	79.206	67.055	80.245	52.576	61.306
ENSG00000135437	RDH5	1.77	0.0015	0.016	21.504	24.482	45.540	37.530	24.431	19.325	24.596	21.827	57.821	51.699	45.537	43.619
ENSG00000285007	REC8	1.67	0.005	0.038	0.953	1.502	2.654	2.751	1.325	1.052	2.640	2.628	1.705	2.301	2.442	1.729
ENSG00000168476	REEP4	-1.68	0.0131	0.0758	13.883	11.360	7.823	6.353	13.246	12.150	13.340	10.147	11.507	7.838	9.337	8.312
ENSG00000104856	RELB	1.69	1.48e-05	0.0007	32.665	31.142	52.943	56.394	44.300	40.849	38.492	40.588	35.090	34.370	32.896	30.520
ENSG00000189056	RELN	-3.94	9.04e-05	0.0023	4.900	6.920	0.978	0.524	5.446	7.271	3.613	4.672	0.000	0.000	0.000	0.066
ENSG00000054967	RELT	1.6	0.0075	0.0509	5.308	4.896	8.940	8.580	4.562	4.018	6.670	4.380	4.404	3.811	4.453	3.857
ENSG00000214022	REPIN1	-2.08	0.0114	0.0686	26.404	22.002	12.014	10.218	25.461	17.890	28.070	17.593	15.769	10.714	13.647	13.431
ENSG00000111404	RERGL	1.7	0.0067	0.0471	0.136	0.588	1.257	1.310	0.294	0.670	0.695	0.511	0.852	0.791	0.575	0.399
ENSG00000111445	RFC5	-2.42	0.0006	0.0084	3.130	3.134	0.838	0.589	1.913	2.774	1.806	2.555	2.131	2.157	1.436	0.864
ENSG00000131378	RFTN1	2.51	1.94e-05	0.0008	37.429	34.210	93.733	88.881	34.733	32.718	35.852	29.784	64.924	67.374	84.035	72.344
ENSG00000162944	RFTN2	3.55	0.0019	0.0192	0.681	0.979	4.330	6.877	1.177	0.383	0.695	1.022	4.404	5.105	6.464	3.458
ENSG00000196460	RFX8	1.98	0.0339	0.1471	0.953	0.718	1.537	4.192	1.030	0.478	0.695	1.314	5.541	4.674	4.884	4.588
ENSG00000205517	RGL3	-3.89	0.0001	0.0026	7.622	8.161	1.257	1.310	8.683	7.653	7.921	5.037	0.710	0.431	0.575	1.064
ENSG00000182175	RGMA	-2.13	4.35e-05	0.0014	1.225	1.045	0.000	0.000	1.030	1.052	1.390	1.825	0.994	1.079	0.718	0.465
ENSG00000174136	RGMB	1.91	0.0063	0.0446	138.690	158.907	255.497	315.307	99.049	120.635	91.714	121.473	297.345	383.534	273.222	344.032
ENSG00000130988	RGN	1.73	0.0063	0.0449	4.900	6.006	9.359	10.938	5.446	5.549	3.752	5.475	7.814	10.426	10.486	10.772
ENSG00000148908	RGS10	-2.01	0.0006	0.0082	49.542	54.645	22.490	28.492	50.776	62.757	54.195	62.270	39.637	36.311	41.658	39.164
ENSG00000091844	RGS17	-1.83	0.025	0.1191	1.497	1.567	0.698	0.131	1.177	0.765	1.806	1.168	0.994	0.431	0.575	0.133
ENSG00000116741	RGS2	-3.21	0.0073	0.0498	13.066	15.603	3.353	4.192	12.068	19.994	18.760	29.784	0.852	2.804	3.160	2.460
ENSG00000147509	RGS20	1.76	0.0096	0.061	0.136	0.261	0.978	1.244	0.442	1.148	0.278	0.438	0.994	0.935	0.575	1.064
ENSG00000117152	RGS4	2.12	0.0047	0.0365	0.000	0.196	1.397	1.244	0.294	0.191	0.000	0.219	0.142	0.791	1.867	1.197
ENSG00000143248	RGS5	-2.11	0.0134	0.0768	2.586	2.350	0.698	0.589	2.208	3.157	4.169	5.183	0.568	1.869	1.580	0.931
ENSG00000108370	RGS9	-2.09	0.0009	0.0112	1.769	2.089	0.559	0.262	3.679	3.253	3.474	4.088	0.568	0.288	0.431	0.133
ENSG00000129667	RHBDF2	-1.8	0.002	0.0199	11.024	10.903	6.007	5.305	9.861	10.906	13.479	9.563	6.535	5.537	5.746	6.583
ENSG00000158315	RHBDL2	2.89	1.27e-05	0.0006	3.539	3.199	12.433	10.873	5.151	5.931	4.169	5.037	9.518	8.125	10.055	10.173
ENSG00000143878	RHOB	-2.24	0.0031	0.0267	587.154	473.522	256.335	215.619	496.866	388.404	648.254	469.906	256.572	203.200	305.543	245.823
ENSG00000164292	RHOBTB3	-3.43	0.0029	0.0258	149.170	201.735	43.025	57.900	148.206	240.122	152.857	231.266	60.094	86.716	58.896	77.663
ENSG00000139725	RHOF	-2.4	0.0006	0.0085	5.852	7.900	2.654	1.899	10.449	9.088	12.506	10.512	3.836	3.308	3.591	2.793
ENSG00000126785	RHOJ	-2.15	0.0087	0.0572	11.977	8.618	5.029	3.471	7.359	10.906	6.392	10.074	11.223	9.995	6.895	7.314
ENSG00000131941	RHPN2	-3.91	2.54e-05	0.0009	23.818	23.242	5.588	4.978	26.786	25.256	31.961	25.842	2.557	3.955	3.735	3.524
ENSG00000079841	RIMS1	21.28	3.25e-07	5.83e-05	2.178	3.264	78.647	76.043	2.796	3.635	2.640	3.431	123.598	131.512	89.350	103.529
ENSG00000117016	RIMS3	-2.17	0.0166	0.0892	4.355	1.959	1.118	0.589	3.974	3.731	5.836	3.577	0.426	0.575	0.575	0.997
ENSG00000100599	RIN3	2.08	5.31e-07	8.31e-05	50.631	47.659	105.607	100.932	47.243	47.068	47.386	51.247	101.436	101.600	86.190	89.632
ENSG00000129465	RIPK3	1.76	0.0012	0.0135	11.161	8.618	18.020	18.012	8.831	9.088	8.199	10.658	13.923	14.525	16.376	16.956
ENSG00000159753	RLTPR	2.51	0.001	0.012	1.225	1.632	5.448	4.716	1.472	0.765	1.945	1.752	0.426	1.007	1.436	1.662
ENSG00000153561	RMND5A	-1.69	0.0015	0.0162	74.585	74.231	41.209	46.307	69.614	83.134	73.371	81.031	41.483	52.202	38.354	41.225
ENSG00000172602	RND1	-1.8	0.0004	0.0059	5.036	4.831	1.956	2.685	3.827	4.209	7.921	6.935	1.279	1.294	2.442	2.793
ENSG00000128482	RNF112	3.11	0.0007	0.0096	2.722	2.350	12.712	7.794	2.649	2.487	1.390	2.482	7.245	7.694	7.757	9.309
ENSG00000013561	RNF14	1.67	0.0255	0.1205	33.890	44.460	59.369	72.113	37.677	42.858	41.966	51.320	36.511	54.503	43.526	54.058
ENSG00000137393	RNF144B	4.03	1.91e-05	0.0008	1.769	2.481	10.617	12.445	2.208	3.061	3.057	2.847	13.354	15.028	9.050	10.306
ENSG00000170153	RNF150	-4.94	8.33e-08	2.59e-05	192.315	164.522	35.063	35.303	183.381	178.226	166.753	161.916	58.958	57.739	50.852	55.322
ENSG00000164197	RNF180	-3.03	0.0012	0.0137	5.036	6.724	1.257	1.244	4.857	6.123	3.613	5.986	0.426	0.575	0.862	1.795
ENSG00000158286	RNF207	-3.69	3.04e-06	0.0002	34.298	33.035	8.382	8.384	32.232	30.135	36.686	33.945	11.507	8.916	10.486	9.442
ENSG00000212864	RNF208	-1.96	0.0153	0.0843	3.130	2.220	0.419	1.441	3.385	4.209	3.335	4.745	1.847	2.013	1.436	1.729
ENSG00000178222	RNF212	1.68	0.0449	0.1776	2.178	2.481	3.911	5.371	0.736	2.009	2.223	2.044	4.972	4.242	2.155	3.391
ENSG00000276027	RNU12	-2.02	0.0025	0.0233	3.267	3.134	0.978	1.179	3.091	4.783	4.586	5.110	1.279	1.798	0.718	1.197
ENSG00000185008	ROBO2	-6.95	2.2e-05	0.0009	5.716	6.202	0.000	0.000	7.947	7.558	4.447	4.891	0.142	0.863	0.431	0.864
ENSG00000185483	ROR1	2.08	0.004	0.0327	7.758	11.882	19.836	22.531	7.947	10.906	7.921	8.030	19.179	21.643	17.094	22.076
ENSG00000169071	ROR2	-8.48	3.3e-08	1.62e-05	17.421	18.215	1.257	1.179	17.955	16.837	22.929	22.557	2.983	2.301	2.442	2.327
ENSG00000234118	RPL13AP6	1.67	0.0153	0.0844	0.544	0.392	1.397	1.506	1.030	0.670	0.139	0.803	1.705	1.438	0.575	0.731
ENSG00000163584	RPL22L1	-3.3	0.0011	0.0124	32.121	40.478	9.359	11.200	27.669	42.476	26.403	40.369	25.146	32.788	29.592	31.584
ENSG00000223508	RPL23AP53	1.65	0.017	0.0909	5.989	8.226	12.433	12.052	9.272	6.505	7.087	7.811	11.792	8.413	10.343	10.971
ENSG00000240356	RPL23AP7	2.59	3.19e-05	0.0011	8.302	7.639	21.093	23.317	9.566	10.236	7.087	8.103	17.474	22.362	17.525	17.155
ENSG00000184319	RPL23AP82	-1.77	0.0072	0.0497	5.172	4.831	2.235	2.554	3.238	5.549	4.447	5.475	4.262	4.027	3.879	4.455
ENSG00000114391	RPL24	-1.74	0.0025	0.0232	298.205	335.637	171.262	192.302	264.769	331.770	306.965	376.173	283.849	322.560	267.620	300.214
ENSG00000161970	RPL26	-1.64	0.0021	0.0205	673.036	760.260	405.107	467.393	655.080	787.523	620.878	708.399	620.121	697.250	628.324	697.906
ENSG00000198918	RPL39	-1.67	0.0157	0.086	266.492	309.000	163.859	178.613	255.203	351.955	284.870	398.949	303.312	362.826	282.559	312.050
ENSG00000161016	RPL8	-1.87	0.0213	0.1066	366.665	290.394	195.429	154.968	392.224	280.301	450.929	321.933	389.120	289.484	403.656	308.459
ENSG00000277209	RPPH1	-1.83	0.0094	0.0602	5604.234	4776.548	3143.069	2544.791	5060.788	3876.196	6670.133	4960.618	4303.622	3536.512	1622.525	1321.672
[truncated: 650 more rows]
