# Supplementary material for: Small‐molecule inhibition of aging‐associated chromosomal instability delays cellular senescence
Source: EMBO Rep. 2020 Mar 5;21(5):e49248. doi: 10.15252/embr.201949248 (PMC7202060; doi:10.15252/embr.201949248)
Supplement: Supplementary file 4 — Dataset EV2 [file EMBR-21-e49248-s004.xlsx]

## Sheet: Description
	Dataset EV2 (related to Figure 3G). List of SASP and senescence-associated genes interrogated from transcriptome datasets.
	gene_symbols			Dif expressed N vs 87y	Altered as expected N vs 87y	in Figure 3E	Not altered withMCAK/KIF2B OX
	ADIPOQ
	AGRP										41 genes whose products' secretion into conditioned medium of senescent fibroblasts was found significantly altered by Coppé et al., PLOS Biol 2008 (Figure 1A) on the antibody array
	ANG
	ANGPT2										42 senescene markers that were assayed in senescent cells versus proliferating cells by Hernandez-Segura et al., Curr Biol 2017 (Figure S1B)
	AREG
	AXL			x	x	x			Gene symbols in Black				120 genes whose products' secretion into conditioned medium of senescent fibroblasts was found significantly altered (Dataset S4 in Coppé et al., 2008)
	BDNF
	BMP4			x					Gene symbols in Red				12 senescence markers that were assayed by Hernandez-Segura et al., Curr Biol 2017 not overlapping with the list of Coppé et al., PLOS Biol 2008
	BMP6			x	x	x	x
	BTC
	CCL1
	CCL11
	CCL13
	CCL15
	CCL16
	CCL17
	CCL18
	CCL19
	CCL2
	CCL20
	CCL22
	CCL23
	CCL24
	CCL25
	CCL26			x	x	x
	CCL27
	CCL28
	CCL3
	CCL4
	CCL5			x	x	x
	CCL7
	CCL8
	CDKN1A			x	x	x
	CDKN2A			x	x	x
	CNTF			x
	CSF1
	CSF2
	CSF3
	CX3CL1
	CXCL1
	CXCL11
	CXCL12
	CXCL13
	CXCL2
	CXCL3			x	x	x
	CXCL5
	CXCL6
	CXCL7 / PPBP
	CXCL9
	EGF
	EGFR
	FAS			x	x	x
	FGF2			x	x	x
	FGF4
	FGF6
	FGF7			x
	FGF9			x
	FIGF
	FLT3LG
	GDNF
	GLB1
	HGF
	ICAM1			x
	ICAM3
	IFNG
	IGF1
	IGF1R
	IGFBP1
	IGFBP2
	IGFBP3			x
	IGFBP4			x
	IGFBP6
	IGFBP7
	IL10
	IL11
	IL12A			x
	IL12B
	IL13
	IL15
	IL16
	IL17
	IL1A			x	x	x
	IL1B
	IL1R1
	IL1RL1
	IL1RN
	IL2
	IL2RA
	IL3
	IL4
	IL5
	IL6			x	x	x
	IL6R
	IL6ST
	IL7
	IL8 / CXCL8			x	x	x
	KITLG			x	x	x
	LEP
	LMNB1			x	x	x	x
	LTA
	MIF
	MMP1			x	x	x
	MMP10
	MMP12			x	x	x
	MMP3
	MST1
	NGF			x	x	x
	NTF3			x	x	x	x
	NTF5
	OSM
	PDGFB
	PGF
	PIGF
	PLAU
	PLAUR
	TGFB1
	TGFB3
	THPO
	TIMP1			x
	TIMP2
	TNF
	TNFRSF10C
	TNFRSF10D			x	x	x
	TNFRSF11B
	TNFRSF18			x
	TNFRSF1A			x
	TNFRSF1B			x	x	x
	TNFSF14
	TNFSF18
	TYRO3
	VEGFA
	XCL1
n=	132	41	42	31	20	20	3
	interrogated

## Sheet: Data_SASP_dif_exp
Ensembl_Gene_ID	gene_symbol	Fold Change	P-val	FDR P-val	HDFN_PLVX_1	HDFN_PLVX_2	HDF87y_PLVX_1	HDF87y_PLVX_2	HDFN_MCAK_1	HDFN_MCAK_2	HDFN_KIF2B_1	HDFN_KIF2B_2	HDF87y_MCAK_1	HDF87y_MCAK_2	HDF87y_KIF2B_1	HDF87y_KIF2B_2
ENSG00000167601	AXL	-1.45	0.0097	0.0617	143.726	133.119	100.578	90.060	154.682	128.001	168.838	136.219	128.570	115.118	144.368	132.054
ENSG00000125378	BMP4	-23.62	0.00000254	0.0002	30.351	19.129	0.000	0.131	34.292	27.360	35.574	24.309	0.142	0.216	0.144	0.266
ENSG00000153162	BMP6	2.82	0.000056	0.0017	0.817	0.849	4.889	3.537	1.030	0.861	0.417	0.584	6.535	7.118	6.752	8.312
ENSG00000006606	CCL26	2.99	0.0003	0.0055	0.272	0.522	2.934	3.406	0.294	0.574	0.695	0.438	1.421	2.589	3.017	2.992
ENSG00000271503	CCL5	4.5	0.0000696	0.0019	0.136	0.000	5.029	2.816	0.147	0.287	0.417	0.146	1.137	1.079	0.144	0.066
ENSG00000124762	CDKN1A	1.81	0.000085	0.0022	985.260	923.084	1828.707	1639.871	895.418	799.481	826.402	750.374	1212.112	1121.554	1262.825	1180.243
ENSG00000147889	CDKN2A	3.45	0.0007	0.0099	5.716	4.701	22.770	18.143	5.004	4.592	8.199	4.526	18.895	13.590	23.128	19.416
ENSG00000242689	CNTF	2.19	0.0124	0.0729	0.408	0.131	1.118	2.620	0.294	0.478	0.000	0.438	1.563	1.510	0.862	1.596
ENSG00000163734	CXCL3	1.93	0.009	0.0585	0.544	0.718	1.537	2.882	2.060	1.626	0.695	0.949	0.568	1.222	1.006	0.931
ENSG00000026103	FAS	2.22	0.0000197	0.0008	31.985	37.409	79.066	77.222	34.586	35.779	29.182	34.529	63.220	63.707	68.952	66.626
ENSG00000138685	FGF2	1.76	0.0025	0.0231	477.590	403.143	817.058	731.153	440.350	361.331	381.170	315.801	514.849	433.076	549.891	498.694
ENSG00000140285	FGF7	2.15	0.0006	0.0087	55.258	65.482	120.554	140.624	62.844	79.881	75.873	92.711	245.917	268.776	240.326	265.638
ENSG00000102678	FGF9	1.64	0.0006	0.0086	0.000	0.131	0.698	0.786	0.147	0.191	0.000	0.146	3.694	3.523	2.873	3.591
ENSG00000090339	ICAM1	-6.51	0.00000426	0.0003	25.996	27.812	2.934	3.668	29.877	30.326	32.656	32.485	4.830	3.595	2.155	3.192
ENSG00000146674	IGFBP3	5.93	0.00000973	0.0005	1054.265	1264.728	6106.914	7691.028	828.894	981.533	983.289	1189.109	8466.741	9999.577	8886.464	10459.810
ENSG00000141753	IGFBP4	-2.07	0.0000368	0.0012	1556.490	1463.460	742.602	717.857	1810.410	1607.189	1955.183	1672.666	1020.322	949.345	1010.720	939.739
ENSG00000168811	IL12A	-1.74	0.0016	0.0166	4.628	5.876	2.514	2.620	6.770	8.610	5.558	6.059	1.989	1.654	2.586	2.128
ENSG00000115008	IL1A	1.48	0.0513	0.1948	0.000	0.392	0.838	0.655	0.736	0.574	0.139	0.730	0.142	0.216	0.144	0.199
ENSG00000136244	IL6	3.81	0.0003	0.0057	10.208	10.642	38.415	47.159	11.774	11.576	7.921	12.775	28.271	33.148	25.857	38.566
ENSG00000169429	IL8	2.48	0.0001	0.0027	3.267	3.330	9.499	9.825	5.446	6.601	3.891	4.307	2.415	3.308	2.729	3.524
ENSG00000049130	KITLG	1.84	0.0000396	0.0013	49.950	46.223	91.219	87.047	51.364	45.250	49.192	54.313	83.677	77.368	80.588	79.791
ENSG00000113368	LMNB1	-2.27	0.0002	0.004	11.841	12.927	5.448	4.388	12.510	9.662	7.504	6.205	4.972	4.674	5.171	5.386
ENSG00000196611	MMP1	3.18	0.0003	0.0058	3.947	3.852	13.830	15.392	3.974	2.296	1.945	2.336	9.376	10.929	10.486	14.495
ENSG00000262406	MMP12	1.69	0.0083	0.0551	0.817	0.849	2.235	1.965	0.147	0.765	0.417	0.219	1.279	1.294	2.298	2.527
ENSG00000134259	NGF	1.65	0.0034	0.0289	26.540	32.578	46.098	52.660	28.111	31.570	24.040	26.572	43.757	54.143	42.520	48.673
ENSG00000185652	NTF3	2.9	0.0002	0.0036	5.716	8.422	22.351	21.745	6.917	8.323	6.670	7.665	21.452	26.461	21.117	21.810
ENSG00000102265	TIMP1	1.67	0.0000000738	0.0000237	1866.944	1852.893	3146.701	3076.372	2009.097	1953.309	1723.535	1714.860	3245.084	3170.450	2732.794	2633.770
ENSG00000173530	TNFRSF10D	2.12	0.0001	0.0027	117.050	130.050	257.592	269.000	92.721	109.155	83.794	101.690	170.196	185.008	150.258	159.981
ENSG00000186891	TNFRSF18	-1.62	0.0224	0.1106	0.408	0.979	0.000	0.065	0.589	1.052	1.251	1.241	0.142	0.216	0.575	0.133
ENSG00000067182	TNFRSF1A	-1.85	0.0000736	0.002	280.375	267.348	145.280	149.532	256.675	238.208	301.962	273.461	266.801	242.316	242.481	208.920
ENSG00000028137	TNFRSF1B	2.72	0.000000602	0.0000901	7.350	6.920	20.395	21.811	6.917	7.558	9.588	8.687	20.173	19.126	18.531	19.349
