# Supplementary material for: Small‐molecule inhibition of aging‐associated chromosomal instability delays cellular senescence
Source: EMBO Rep. 2020 Mar 5;21(5):e49248. doi: 10.15252/embr.201949248 (PMC7202060; doi:10.15252/embr.201949248)
Supplement: Supplementary file 5 — Dataset EV3 [file EMBR-21-e49248-s005.xlsx]

## Sheet: Description
	Dataset EV3 (related to Appendix Figure S3) - List of senescence core signature genes (Figure 4, Hernandez-Segura et al., Curr Biol 2017) interrogated from transcriptome datasets.
	gene_symbol	Dif expressed N vs 87y	Altered as expected N vs 87y	in Figure EV4C	Not altered with MCAK/KIF2B OX
	ACADVL
	ADPGK
	ARHGAP35
	ARID2
	ASCC1
	B4GALT7	x	x	x
	BCL2L2
	C2CD5
	CCND1	x	x	x
	CHMP5	x	x	x
	CNTLN
	CREBBP
	DDA1
	DGKA	x	x	x
	DYNLT3	x	x	x	x
	EFNB3	x	x	x
	FAM214B	x	x	x
	GBE1	x	x	x	x
	GDNF
	GSTM4	x	x	x
	ICE1
	KCTD3
	KLC1	x	x	x
	MEIS1	x	x	x
	MT-CYB
	NFIA	x	x	x
	NOL3
	P4HA2
	PATZ1	x	x	x
	PCIF1
	PDLIM4	x
	PDS5B
	PLK3	x	x	x	x
	PLXNA3
	POFUT2
	RAI14
	RHNO1
	SCOC
	SLC10A3
	SLC16A3
	SMO	x	x	x
	SPATA6	x	x	x
	SPIN4
	STAG1
	SUSD6
	TAF13
	TMEM87B	x	x	x	x
	TOLLIP	x	x	x
	TRDMT1
	TSPAN13
	UFM1	x	x	x
	USP6NL	x	x	x
	ZBTB7A	x	x	x	x
	ZC3H4	x	x	x	x
	ZNHIT1
n=	55	23	23	23	6
	interrogated

## Sheet: Sen_core_sig_dif_expressed
ENSEMBL_Gene_ID	gene_symbol	Fold Change	P-val	FDR P-val	HDFN_PLVX_1	HDFN_PLVX_2	HDF87y_PLVX_1	HDF87y_PLVX_2	HDFN_MCAK_1	HDFN_MCAK_2	HDFN_KIF2B_1	HDFN_KIF2B_2	HDF87y_MCAK_1	HDF87y_MCAK_2	HDF87y_KIF2B_1	HDF87y_KIF2B_2
ENSG00000027847	B4GALT7	1.67	0.0056	0.0411	10.752	13.449	18.439	23.383	12.951	13.106	16.953	14.746	11.081	14.596	16.089	15.493
ENSG00000110092	CCND1	6.13	6.36e-09	5.29e-06	352.238	342.492	2169.975	2101.566	249.905	223.380	227.896	215.206	1396.230	1368.903	1394.696	1383.045
ENSG00000086065	CHMP5	1.38	0.0463	0.1817	118.002	138.277	167.491	187.390	110.971	145.125	118.951	150.892	130.701	147.618	139.197	162.508
ENSG00000065357	DGKA	1.43	0.0042	0.0335	43.009	44.264	58.950	66.611	39.443	47.833	46.830	54.897	47.592	46.666	58.896	59.245
ENSG00000165169	DYNLT3	1.52	0.023	0.1124	107.114	109.551	153.102	177.696	99.344	129.627	92.965	123.590	145.192	169.333	144.512	173.080
ENSG00000108947	EFNB3	-2.75	6.88e-05	0.0019	18.782	17.236	5.588	6.222	24.726	22.864	29.599	29.200	11.507	7.981	11.061	11.237
ENSG00000005238	FAM214B	1.72	0.0003	0.0056	23.954	21.936	40.511	39.626	19.869	16.933	19.038	15.695	25.004	24.232	27.150	26.664
ENSG00000114480	GBE1	1.45	0.0003	0.0056	78.124	82.000	111.334	121.106	75.943	78.446	69.758	78.038	115.216	125.975	119.373	120.019
ENSG00000168765	GSTM4	-2.14	0.0016	0.017	14.563	13.384	5.308	6.746	16.631	18.081	17.370	20.294	7.245	8.053	6.033	9.375
ENSG00000126214	KLC1	1.46	0.0009	0.011	36.476	35.777	53.223	53.250	27.816	32.431	27.375	29.127	32.391	36.671	36.487	39.430
ENSG00000143995	MEIS1	-2.13	0.0031	0.0268	42.873	49.291	18.300	24.169	40.768	49.746	41.688	60.007	22.447	24.232	20.829	25.799
ENSG00000162599	NFIA	-1.74	0.0007	0.0093	60.430	56.212	35.761	30.588	66.818	61.800	73.649	61.978	34.522	37.893	38.067	33.113
ENSG00000100105	PATZ1	-1.43	0.0088	0.0577	4.219	4.178	2.934	2.358	5.887	4.592	5.836	5.621	3.268	3.236	3.017	3.857
ENSG00000131435	PDLIM4	1.36	0.0579	0.2129	115.689	101.781	158.969	136.694	123.922	99.206	137.016	112.421	82.541	73.557	91.218	70.615
ENSG00000173846	PLK3	1.87	0.008	0.0537	14.155	14.298	27.519	27.378	11.480	13.202	13.896	11.096	29.550	19.270	29.736	22.142
ENSG00000130827	PLXNA3	1.22	0.0966	0.3	195.854	181.300	239.013	221.907	187.208	166.555	202.744	159.872	194.347	181.341	248.227	204.066
ENSG00000128602	SMO	-3.17	1e-05	0.0005	28.854	24.678	7.962	7.532	31.937	27.360	32.934	30.368	8.098	9.132	10.630	9.043
ENSG00000132122	SPATA6	-1.79	0.0114	0.0689	2.314	3.134	0.698	1.506	2.060	2.487	2.501	1.679	1.279	1.222	1.436	1.064
ENSG00000153214	TMEM87B	1.54	2.61e-05	0.001	47.637	44.786	71.662	71.655	46.066	44.006	43.495	40.223	71.317	73.198	72.112	67.224
ENSG00000078902	TOLLIP	1.58	0.0409	0.1669	47.773	37.866	77.389	59.538	51.070	35.779	61.282	44.530	49.155	44.077	59.615	50.534
ENSG00000120686	UFM1	1.71	0.0025	0.0229	5.036	4.048	9.639	7.336	5.004	5.262	4.447	4.453	7.956	6.975	7.470	6.117
ENSG00000148429	USP6NL	-1.47	0.0481	0.1866	12.249	15.799	9.359	8.908	10.449	15.307	14.174	15.695	8.950	9.851	11.636	8.312
ENSG00000178951	ZBTB7A	1.25	0.0475	0.185	98.403	93.882	126.561	115.014	102.876	89.161	102.275	87.601	127.008	105.770	130.578	117.492
ENSG00000130749	ZC3H4	-1.24	0.0533	0.2001	76.899	92.576	64.957	70.672	79.475	85.047	88.796	95.996	51.286	58.242	58.035	69.418
