# Supplementary material for: Small‐molecule inhibition of aging‐associated chromosomal instability delays cellular senescence
Source: EMBO Rep. 2020 Mar 5;21(5):e49248. doi: 10.15252/embr.201949248 (PMC7202060; doi:10.15252/embr.201949248)
Supplement: Supplementary file 6 — Dataset EV4 [file EMBR-21-e49248-s006.xlsx]

## Sheet: Description
	Dataset EV4 (related to Figure 3H) - Rationale behind the comprehensive list of cGAS-STING-NF-κB signaling genes interrogated from transcriptome datasets.
		Gene_symbol	Functional classes used in analysis	Dif expressed N vs 87y	Altered as expected N vs 87y	in Figure 3F	Not altered with MCAK/KIF2BOX
	Santaguida et al., Dev Cell 41 (2017)	ADAR
		BST2		x	x	x
		CCL5		x	x	x
		CXCL10
		IFNA4
		IFNA6
		IFNB1
		IRF1
		IRF2
		IRF6
		IRF7
		IRF9
		ISG15		x	x	x
		LGALS3BP
		PSMB9		x
		SAMD9L		x	x	x
		USP18
	www.bu.edu/nf-kb/gene-resources/target-genes	GCLC	Stress response genes
		ALOX12		x
		MX1		x	x	x
		NQO1
		PYCARD	Regulators of apoptosis	x	x	x
		BCL2L1		x	x	x
		CFLAR
		IER3		x	x	x
		TIFA		x
		BMP2	Growth factors	x
		KITLG		x	x	in fig 3C/table S2
		VEGFC		x	x	x
		KLF10	Early response genes	x	x	x
		TNIP3		x	x	x	x
		BCL3		x	x	x
		FOS		x	x	x
		CEBPD		x
		HOXA9		x	x	x
		JUNB		x	x	x
		RELB		x	x	x
		SNAI1		x
		SOX9		x
		TGM2	Miscellaneous	x
		APOE		x
		CCND3		x	x	x
		PI3
		EDN1		x	x	x
		GADD45B		x	x	x
		HMGN1		x
		S100A4
		TNIP1		x	x	x
		PSME1
		PTEN		x	x	x
		SERPINE1		x	x	x
		SERPINB2		x	x	x
		SKP2		x	x	x	x
		SCL6A6		x
		PRDM1		x
		TREX1		x	x	x
	n=	56		38	25	25	2
		interrogated

## Sheet: Data_cGAS_STING_NFkB_dif_exp
Ensembl_gene_ID	gene_symbol	Fold Change	P-val	FDR P-val	HDFN_PLVX_1	HDFN_PLVX_2	HDF87y_PLVX_1	HDF87y_PLVX_2	HDFN_MCAK_1	HDFN_MCAK_2	HDFN_KIF2B_1	HDFN_KIF2B_2	HDF87y_MCAK_1	HDF87y_MCAK_2	HDF87y_KIF2B_1	HDF87y_KIF2B_2
ENSG00000108839	ALOX12	-1.77	0.006	0.0433	1.089	0.979	0.000	0.327	0.442	0.287	0.556	0.73	0.284	0.791	0.287	0.399
ENSG00000130203	APOE	-3.54	0.0002	0.0035	23.410	19.782	5.029	5.698	25.020	19.229	28.209	23.360	9.347	9.347	8.188	5.851
ENSG00000171552	BCL2L1	1.28	0.0177	0.0933	160.739	163.999	202.414	213.196	155.123	123.792	130.207	131.912	176.667	176.667	164.048	178.798
ENSG00000069399	BCL3	-2.77	0.0003	0.0056	9.936	6.790	2.375	2.292	7.212	5.644	9.449	9.198	6.040	6.040	9.050	6.716
ENSG00000125845	BMP2	-1.92	0.005	0.0382	2.450	3.264	0.838	1.179	4.121	2.392	4.308	3.504	0.426	0.503	1.149	1.130
ENSG00000130303	BST2	2.58	0.0007	0.0096	19.735	18.345	53.781	47.813	27.963	23.247	25.430	20.075	19.054	19.054	25.139	16.956
ENSG00000271503	CCL5	4.5	6.96e-05	0.0019	0.136	0.000	5.029	2.816	0.147	0.287	0.417	0.146	1.079	1.079	0.144	0.066
ENSG00000112576	CCND3	2.03	0.0002	0.0039	41.648	44.199	91.778	84.492	48.274	40.754	53.917	42.851	47.313	47.313	57.891	55.388
ENSG00000221869	CEBPD	-4.21	0.0003	0.0051	39.742	45.635	8.242	10.611	42.239	59.983	51.138	77.308	26.245	26.245	18.100	22.275
ENSG00000078401	EDN1	4.65	1.03e-05	0.0005	4.900	6.529	30.872	29.081	5.593	7.079	3.891	4.599	12.080	12.080	12.498	14.163
ENSG00000170345	FOS	-3.69	2.72e-09	2.46e-06	388.442	398.443	108.122	103.945	424.014	416.626	553.482	519.984	203.200	203.200	183.441	184.982
ENSG00000099860	GADD45B	3.33	2.59e-07	4.98e-05	38.654	38.062	132.149	128.376	41.062	38.745	46.413	41.683	98.292	98.292	118.942	106.521
ENSG00000205581	HMGN1	-1.55	0.0237	0.1146	67.644	82.848	45.400	50.499	63.138	76.628	57.530	77.819	70.394	70.394	59.758	71.679
ENSG00000078399	HOXA9	-1.29	0.0375	0.1576	16.469	13.318	12.572	10.152	12.657	12.437	11.256	11.826	12.367	12.367	12.354	12.102
ENSG00000227231	IER3	2.15	0.0003	0.0055	112.150	100.672	234.962	224.330	108.321	87.534	118.534	100.230	129.355	129.355	171.949	141.363
ENSG00000187608	ISG15	2.21	0.0031	0.027	71.319	53.470	150.309	126.018	72.558	56.060	72.121	55.262	66.367	66.367	87.914	69.551
ENSG00000171223	JUNB	-2.02	0.0031	0.0268	645.407	527.318	318.777	261.533	723.664	569.309	1036.233	819.798	343.196	343.196	403.800	354.804
ENSG00000155090	KLF10	-1.78	0.0011	0.0125	22.049	18.019	10.896	10.611	14.129	16.168	26.542	33.361	15.603	15.603	14.940	16.623
ENSG00000157601	MX1	1.8	0.0025	0.0231	19.735	16.452	31.291	35.172	17.072	16.455	17.231	16.936	8.341	8.341	10.486	8.511
ENSG00000057657	PRDM1	-2.86	0.0003	0.0048	9.800	10.968	2.375	3.668	9.125	8.514	6.531	8.979	2.732	2.732	2.442	3.059
ENSG00000240065	PSMB9	-1.82	0.0002	0.0035	41.240	50.336	23.608	25.479	55.632	55.104	59.892	68.621	26.566	27.467	28.730	29.323
ENSG00000171862	PTEN	-1.99	0.0364	0.1546	66.691	88.920	31.850	45.914	61.814	99.206	66.145	99.281	58.242	58.242	41.084	49.869
ENSG00000103490	PYCARD	-1.94	0.0043	0.0344	28.446	24.874	13.690	12.772	33.115	24.873	31.127	22.046	14.668	14.668	20.542	21.544
ENSG00000104856	RELB	1.69	1.48e-05	0.0007	32.665	31.142	52.943	56.394	44.300	40.849	38.492	40.588	34.370	34.370	32.896	30.520
ENSG00000177409	SAMD9L	3.46	0.0003	0.0051	3.403	4.962	16.484	16.964	4.121	3.922	3.335	5.475	8.197	8.197	11.205	13.697
ENSG00000197632	SERPINB2	40.71	8.88e-08	2.64e-05	6.805	6.006	288.743	311.705	5.887	7.558	3.752	2.555	108.431	108.431	101.273	117.226
ENSG00000106366	SERPINE1	2.63	2.33e-09	2.31e-06	1841.764	1801.708	4812.947	4778.597	1451.006	1378.835	1288.447	1261.599	3843.613	3843.613	4070.317	4039.821
ENSG00000145604	SKP2	-2.4	6.7e-07	9.49e-05	103.031	103.936	42.746	42.443	119.507	126.662	108.112	117.312	48.319	48.319	48.266	53.394
ENSG00000131389	SLC6A6	-3.16	4.43e-05	0.0014	111.061	109.877	40.371	29.081	122.597	111.068	118.395	101.033	51.411	51.411	41.946	43.952
ENSG00000124216	SNAI1	1.59	0.0054	0.0398	18.510	13.449	26.262	25.282	15.895	13.872	14.869	15.914	15.172	15.172	18.818	19.349
ENSG00000125398	SOX9	2.41	0.0104	0.0648	2.450	3.982	8.801	9.170	1.619	2.487	3.891	1.533	4.170	4.170	5.746	5.186
ENSG00000198959	TGM2	-2.05	2.22e-05	0.0009	174.350	166.089	83.256	82.003	153.504	139.672	154.247	133.591	93.043	93.043	107.881	96.747
ENSG00000145365	TIFA	-1.6	0.0231	0.1128	20.280	22.328	15.087	11.004	22.371	15.498	22.373	19.637	14.812	14.812	14.652	11.237
ENSG00000145901	TNIP1	1.47	0.0228	0.1121	153.934	133.250	228.536	195.773	172.343	142.351	165.503	126.364	153.586	153.586	180.568	151.802
ENSG00000050730	TNIP3	3.32	6.22e-05	0.0018	2.178	2.416	9.639	10.218	2.502	2.679	1.806	0.876	9.060	9.060	9.625	8.976
ENSG00000213689	TREX1	-1.5	0.0376	0.1577	2.586	2.089	1.397	1.048	1.325	1.339	1.251	1.387	1.150	1.150	2.586	1.529
ENSG00000150630	VEGFC	2.25	8.2e-05	0.0021	71.591	79.649	161.484	181.626	74.471	83.516	68.508	81.177	128.780	128.780	132.445	143.025
