# Supplementary material for: Small‐molecule inhibition of aging‐associated chromosomal instability delays cellular senescence
Source: EMBO Rep. 2020 Mar 5;21(5):e49248. doi: 10.15252/embr.201949248 (PMC7202060; doi:10.15252/embr.201949248)
Supplement: Supplementary file 7 — Source Data for Expanded View [file EMBR-21-e49248-s009.zip]

Archive with 4 entries (3 files):
- 49248_Source_Data_for_EV_Figures/
- 49248_Source_Data_for_EV_Figures/Source_Data_for_FigEV2.pdf
- 49248_Source_Data_for_EV_Figures/Source_Data_for_FigEV3.pdf
- 49248_Source_Data_for_EV_Figures/Source_Data_for_FigEV4.pdf
